# Supplementary material for: Targeted Next-Generation Sequencing for Comprehensive Testing for Selected Vector-Borne Pathogens in Canines
Source: Pathogens. 2022 Aug 24;11(9):964. doi: 10.3390/pathogens11090964 (PMC9503002; doi:10.3390/pathogens11090964)
Supplement: Supplementary file 1 [file pathogens-11-00964-s001.zip]

Archive with 2 entries (2 files):
- VBD.fasta
- WGAG19041_PRD_VBDv01 (1).bed.txt
