# Supplementary material for: Targeted Next-Generation Sequencing for Comprehensive Testing for Selected Vector-Borne Pathogens in Canines
Source: Pathogens. 2022 Aug 24;11(9):964. doi: 10.3390/pathogens11090964 (PMC9503002; doi:10.3390/pathogens11090964)
Supplement: Supplementary file 1 [file pathogens-11-00964-s001.zip › VBD.fasta]

>AplsPhgAnk
ATGTTGACAGAAGAAGAAAAGAAAAAGAGCGCCTGTGCTCTGCAAGCCATTATCACAGGAGATTACGATAGTTTTCAGACGTCCATTCAGGGAATTTCTTCCGAAGGACTTAATACTCCCGTTGATAAAGATGGGAGAACACTATTGCACTATGCAGCTTCGTCCCGTAATGGTAATTTCTATGGCATTCTGGTTGAAAGAGGATGTGTTACTAATCTCAAAGATGCTTATGGATTTACTCCAGAACAAGCACGTGAGAAGGCAAGGCATGCACGCACACAGTGGTATGGAGCAGATGTAAATGACCCTGGTGTATCTAGGCAGTTGATGACGCAAGCTGTTCAGCAGTCTGCGAAAGGTAACATGTATGGTGCTCTCGCTATATTAGACCTTGTGCGTAATGACGATGCAAACATTCAGGTCAATGAGAAAGGGCATGGTGTTTTGCATCTAGCATGTATTGAAGGCAGTGATCCATCTTTCACTTCATCCCTCATGCTAAAGGGTTGTTCTTTAAACATTAAGGATGTAGATGGTAATACGCCATTACATACTGCTGTGACTTCAGTAGGCAAAAATGCTTTAGGCAATCTTGATGTACTATGCGACAAAGCTCTTATAGTAGATGTTAATGCTAAGGGACCGGGTGGAAACACTCCGCTTCATATTGCTACGGAGCGTATGGATCACCAGAAAGTAGAGCATCTTCTCTCAAGGTTGAGTGATATTAGCATTGCAAATGATGCTGGTGAAACCGTTTGCCACATTGTTGCAAAGCAATGGCCAAGGCGGGATGTTTTACCATACATTAACAAGATGCAAGAAGCGGTGTCGTCAAATATTGAGGGCAATCGCGAGTGTGCAGAGGCACTAATATTCCCGGATAAAAAAGGGATGAGTGCAGTGCAGTATGCTATTAGAAGGCATATACCGGAGGCTGAGAAGATCTTCGAGAAGGCCATTAACGTTGCAGATAAAGTGTATGGCTTAGCTTCTTCAGAAGTAAAATCTCTCTTTACATGTCCTAATCCAGAGGACGCATCAACGCTGGTGCATTTTGTATCTTCTAATGGGACCCCAAGTTTTGATCCTCTTGCGAAAAGGGTATTGGAGGAAGCATATCATAGGTATGGAGAGGAACCTTTTACTAATTTAGATATTGCAGGTAATGCACCTATACATGCTGCAGCACAAAGATCAACAGTGGCGGTTTTTGAGCAGGTGGCAAGATACACTCCTGAGTCTGTTGTAAATCAATTAGCACCGAATGGCAAAGCGCCTATTCACATGATAGTTGAGGATGAGCCAAGCCATGAAGGCGTAAGCGTTAAATTGCAGATGTTGATTGAGAATGTGCGTAATATTCCATCAATCAATGTACCATCTCCAGTGACAGGTGAAACGCCTGTGGTAGCTGCGTATAAAGGGGGCAACACTGAGGATGTTAAGACTATGTTACGCTGTGGTAGCATGAACGTAGATGCTCAGTCACATGATGGTAAAACTATAATACATCACGCAGCGAAGGATGGAAATTTAGAGATATTGCAGCAGGCTCTTGGAAGGAAGAGGAGTTATTCTAAGTTTCCTGTAAGGGATGATGTTCCTACTCCAGGTGTATATGCGATTCGTGAAGCAAGTGATGGAAAAGTGTCGCTACCAGCACTTGACATGTTAATGAGTTATGAGCCTCACCCGCAGCATGTTGCTGTCGAGGCAGTAAGAAAAGGTGCAGCAGATGTATTGGGGCATCTTATCATCACTGGAGTGATTGGTGTAAATGAAGAAATTACAACTCCTGAAGGAAAAAAGACAACTTTGACCGCTGAAGCACTAACGAATGGTCAATATGCTGCAGTGAAGACGTTAATTAAAAACAGTGCTGATGTAAATGCGTCTCCAGAACCAGCTATTTCTGCGGGTATACAAGGAGGGTGCTTTCAGGGGGGTAAAGCTATAAAGCATTTAAAGCGTGTTGTAGAAGCTGGGGCACATATAAATACTCCTCCCGGATCCATGAGCCCTTTAGCTGCTGCAGTTCAAGCGGCAAATGAGGCAAGTAACCTTAAAGCGGCTAATAGGATTGTAAATTTCCTTTTACAGAGGGGTGCAGATCTTTCGTCTACGGATCACAAAGGAACTCCAGCCTTGCATTTAGCAACAGCTGCTGGCAACCATAAGACTGCTAAGTTGCTCTTGGATAAAGGGGCTCCAGCAACGCAGAGAGATGTTGGGGGTAGGACGGCTTTACATATAGCAGCTGCTAATGGTGACGGTAAGCTATATAAGTTAATTGCGAAAAAATGCCCAGATAGCTGTCAGCCACTCTCTTCTCATATGGGAGATACAGCGTTACATGAGGCTTTATATTCTGATAAGGTTACAGAAAAATGCTTTTTAAAGATGCTCAAAGAGTCTCGAAAGCATTTGTCAGACTCATCTTTCAAAGACTTGCTTAATACTCCTCAAGTAGCAAATGGTGACAGGTTACTGCATCTGGCTGCATCGCGTGGTTTCGGTAAAGCATGTAAAGTACTACTAAAGGCTGGGGCGTCAGTATCAGTCATGAATGTAGAGGGAAAAACACCGGTAGATGTTGCGGATCCATCATGAAAGCTCGTCCGTGGATTTTTGGAAAGTCCGTTGTCACAATGATGGCTGAACGTGTTCAAGTTCCTGAAGGGGGATTGCCTCCATATACGCCGCCTGAAAGTCCAACTCCTTCTTTAAGATCTATTTCAAGTTTTGATAGTGTCTCTGCGCTATCATCCTTGGGTAGTGGCCTAGACACTGCAGGATCTGAGGAGTCTATCTACGAAGAAATTAAGGATACAGCAAAAGGTGCAACGGAAGTTGAAAGCATATATTCAACTGTAGGAGCTGAAGGTCCGAGAACACCAGAAGGTGAAGATCTGTATGCTACTGTGGGAGCTGCAATTACTTCCGAGGCGCAAGCATCAGATGCGGCGTCATCTAAGGTAGAAAGGCCGGAATCCATTTATGCTGATCCATTTGATATACTGAAACCTAGGCAGGAAAGGCCTGAATCTATCTATGCTGACCCATTTGCTGCAGAACGAACATCTTCTTCTGGATTAACGACATCTGGCCCTAAAGAAGAGCCGATTTATGCAACAGTGAAAAAGGGTCCTAAGAAGAGTGATACTTCTCAAAAAGGAGGAACAGCTTCTGAAAAAGTCAGCCCAACAATAACTGTGGTTAAGAAGAAAGAGAAACCTCAGGTTCCAGTTAGGACAAGTAGTTTGTCTCCTAAAGGAGATTTAGGTTCTGATAAAGGCCAGGGTCCAGAAACTAGTAGCTCTTTTGCAGCTGAGCTGCAAGCACAAAGGGGTAAATTGCGTCCTGTGAAGGGAGGTGCTCCGGATTCTACCAAAGACAAAACAGCTGCTTCTGTATTCTCCAGTGAAGAGTTCAAAAAGGAACTAACAAAAGCTGCCAAAGGATTACAGGGAGCAGTTGAAGCTCAGAAGGGTGATGGAGGAGCTGCAAAGGCAAAGCAAGATCTTGGCATGGAATCTGGTGCCCCAGGGTCTCAACCAGAAGCTCCTCAAAGTGAAGGCCCTAAGTCTGTAAAAGGC
>AplsPhgGroEL
GTTGGAGGTTCATAAATGTCAAATACGGTAGGCACGGGTGAGGTAGTAGATAAGTCTATTAGGGAGGTAGTACGCATCCTAGAAGATGCAGTTGGTTGTACTGCTGGTCCTAAAGGCCTCACTGTAGCGATTAGTAAGCCTTATGGGTCGCCAGAGATCACAAAGGATGGCTACAAGGTAATGAAGAGTATAAAGCCTGAAGAACCACTGGCTGCCGCTATAGCGAGCATCATTACTCAGAGTGCTTCTCAGTGTAATGATAAGGTGGGAGATGGAACTACTACATGCTCCATACTGACAGCAAAAGTGATTGAAGAAGTCTCAAAAGCGAAAGCTGCTGGATCTGATATTGTTAGCATAAAGAATGGTATTCTCAAGGCTAAGGAAGCGGTTCTTACAGCGCTTATGTCTATGAGACGTGAAGTAGAAGAAGACGAAATTGCACAAGTTGCAACATTGTCTGCAAATGGAGACAAGAACATAGGAAGTAAGATTGCACAGTGTGTTAAAGAAGTCGGTAAAGACGGTGTTATAACTGTTGAAGAAAGCAAAGGCTTCAAGGATCTAGAAGTTGAAAAGACTGATGGTATGCAGTTTGATCGCGGATATCTTTCGCCTTACTTTGTTACAAATGCTGAAAAAATGCTGGTGGAATTTGAAAATCCATACATATTCCTTACTGAAAAGAAGATTAATCTTGTACAAAGCATTTTACCAATATTAGAAAACGTTGCGAGAGCTGGTAGACCATTGCTTATCATAGCTGAAGATGTTGAAGGTGAAGCTCTGAGCACGCTTGTACTCAATAAGCTCCGTGGTGGGCTTCAAGTTGCTGCTGTAAAGGCGCCTGGTTTCGGTGACAGAAGAAAAGACATGCTAGGCGATATTGCCGTAATAGTAGGCGCTAAGTATGTAGTAAATGACGAGCTTGCTGTTAAGATGGAAGATATCGCTCTAAGCGATCTTGGTACTGCTAAGAGCGTGCGCATCACAAAAGACGCAACTACTATCATAGGTAGTGTTGATAGCAGTTCTGAAAGCATAGCTAGCAGGACTAATCAAATCAAAGCTCAGATAGAAAATTCTAGTTCTGATTATGACAAGGAAAAGCTTAGAGAACGTTTAGCGAAGCTTTCCGGTGGCGTTGCTGTACTCAAGGTTGGTGGATCCAGCGAAGTTGAGGTGAAGGAACGCAAAGACAGAGTAGAAGATGCATTACATATTACTAGAGCTGCTGTTGAGGAAGGTGTAGTACCTGGTGGTGGAGCTGCAT
>EEERNAPol
ATGTTCCCATACCCTACACTTAACTACCCGCCTATGGCGCCGATTAACCCGATGGCCTACCGGGATCCTAATCCGCCTAGGCGCAGGTGGCGGCCCTTTAGGCCACCACTTGCAGCTCAAATTGAGGACCTGAGACGTTCCATTGCTAACCTGACTTTGAAACAACGAGCACCTAACCCTCCAGCAGGACCACCCGCCAAACGCAAGAAGCCTGCGCCCAAGCCTAAGCCTGCGCAGGCGAAAAAGAAGCGACCACCACCACCTGCCAAGAAGCAAAAACGTAAACCTAAACCAGGCAAACGACAGCGAATGTGTATGAAGCTAGAGTCAGATAAAACGTTTCCGATCATGTTGAACGGACAGGTGAATGGTTACGCGTGCGTCGTGGGTGGACGAGTGTTTAAACCGCTGCACGTAGAAGGCAGAATAGACAATGAGCAACTGGCCGCTATCAAGCTGAAGAAGGCCAGCATATATGACCTTGAGTACGGTGATGTGCCACAATGCATGAAATCAGATACCCTCCAGTACACCAGTGACAAGCCTCCTGGCTTTTATAACTGGCATCATGGAGCTGTGCAGTATGAGAACAACAGGTTCACCGTACCACGAGGGGTCGGTGGAAAGGGCGATAGCGGGAGACCTATTCTTGACAACAAAGGTAGAGTCGTCGCAATTGTCCTGGGTGGAGTCAACGAAGGATCCAGGACGGCTCTATCAGTGGTGACATGGAACCAAAAGGGGGTTACAGTCAAGGATACACCAGAGGGGTCAGAGCCATGGTCGCTCGCCACTGTCATGTGCGTCCTGGCCAATATCACGTTTCCATGTGATCAACCACCCTGCATGCCATGCTGTTATGAAAAGAATCCACACGAAACACTCACCATGCTGGAACAGAATTACGACAGCCGAGCCTATGATCAGCTGCTCGATGCCGCTGTGAAATGTAATGCTAGGAGAACCAGGAGGGATTTGGACACTCATTTCACCCAGTATAAGTTGGCACGCCCGTATATTGCTGATTGCCCTAATTGTGGGCATAGTCGGTGCGACAGCCCTATAGCTATAGAAGAAGTTAGAGGGGATGCGCATGCAGGAGTCATCCGCATCCAGACATCAGCTATGTTCGGTCTGAAGACGGATGGAGTCGATTTGGCCTACATGAGTTTCATGAACGGCAAAACGCAGAAATCAATAAAGATCGACAACCTGCATGTGCGCACCTCAGCCCCTTGTTCCCTCGTGTCGCACCACGGCTATTACATCTTGGCTCAATGCCCACCAGGGGACACGGTTACAGTTGGGTTTCACGACGGGCCTAACCGCCATACGTGCACAGTTGCCCATAAGGTAGAATTCAGGCCAGTGGGTAGAGAGAAATACCGTCACCCACCTGAACATGGAGTTGAATTACCGTGTAACCGTTACACTCACAAGCGTGCAGATCAGGGACACTATGTTGAGATGCATCAACCAGGGCTAGTTGCCGACCACTCTCTCCTTAGCATCCACAGTGCCAAGGTGAAAATTACGGTACCGAGCGGCGCCCAAGTGAAATACTACTGCAAGTGTCCAGATGTACGAGAGGGAATTACCAGCAGCGACCATACAACCACCTGCACGGATGTCAAACAATGCAGGGCTTACCTGATTGACAACAAGAAATGGGTGTACAACTCTGGAAGACTGCCTCGAGGAGAGGGCGACACTTTTAAAGGAAAACTTCATGTGCCCTTTGTGCCTGTTAAGGCCAAGTGCATCGCCACGCTGGCACCGGAGCCTCTAGTTGAGCACAAACACCGCACCCTGATTTTACACCTGCACCCGGACCATCCGACCTTGCTGACGACCAGGTCGCTTGGAAGTGATGCAAATCCAACTCGACAATGGATTGAGCGACCAACAACTGTCAATTTCACAGTCACCGGAGAAGGGTTGGAGTATACCTGGGGAAACCATCCACCAAAAAGAGTATGGGCTCAAGAGTCAGGAGAAGGGAACCCACATGGATGGCCGCACGAAGTGGTAGTCTACTACTACAACAGATACCCGTTAACCACAATTATCGGGTTATGCACCTGTGTGGCTATCATCATGGTCTCTTGTGTCACATCCGTGTGGCTCCTTTGCAGGACTCGCAATCTTTGCATAACCCCGTATAAACTAGCCCCGAACGCTCAAGTCCCAATACTCCTGGCGTTACTTTGCTGCATTAAGCCGACGAGGGCAGACGACACCTTGCAAGTGCTGAATTATCTGTGGAACAACAATCAAAACTTTTTCTGGATGCAGACGCTTATCCCACTTGCAGCGCTTATTGTATGCATGCGCATGCTGCGCTGCTTATTTTGCTGTGGGCCGGCTTTTTTACTTGTCTGCGGCGCCTTGGGCGCCGCAGCGTACGAACACACAGCAGTGATGCCGAACAAGGTGGGGATCCCGTATAAAGCTTTAGTCGAACGCCCAGGTTATGCACCCGTTCACCTACAGATACAGCTGGTTAATACCAGGATAATTCCATCAACTAACCTGGAGTACATCACCTGCAAGTACAAGACAAAAGTGCCGTCTCCAGTAGTGAAATGCTGCGGTGCCACTCAATGTACCTCCAAACCCCATCCAGACTATCAGTGTCAGGTGTTTACAGGTGTTTACCCATTCATGTGGGGAGGAGCCTACTGCTTCTGCGACACCGAAAACACCCAGATGAGCGAGGCGTATGTAGAGCGCTCGGAAGAGTGCTCTATCGACCATGCAAAAGCTTATAAAGTACACACAGGCACTGTTCAGGCAATGGTGAACATAACTTATGGGAGCGTCAGCTGGAGATCTGCAGATGTCTACGTCAATGGTGAAACTCCCGCGAAAATAGGAGACGCCAAACTCATCATAGGTCCACTGTCATCTGCGTGGTCCCCATTCGATAACAAGGTGGTGGTTTATGGGCATGAAGTGTACAATTACGACTTTCCTGAGTACGGCACCGGTAAAGCAGGCTCTTTCGGAGACCTGCAATCACGCACATCAACCAGCAACGATCTGTACGCAAACACCAACTTGAAGCTACAACGACCCCAGGCTGGTATCGTGCACACACCTTTCACCCAGGCGCCCTCTGGCTTCGAACGATGGAAAAGGGACAAAGGGGCACCGTTGAACGACGTAGCCCCGTTTGGCTGTTCGATTGCCCTGGAGCCGCTCCGTGCAGAAAATTGTGCAGTGGGAAGCATCCCTATATCTATAGATATACCCGATGCGGCTTTCACCAGAATATCTGAAACACCGACAGTCTCAGACCTGGAATGCAAAATTACGGAGTGCACTTATGCCTCCGATTTCGGTGGTATAGCCACCGTTGCCTACAAATCCAGTAAAGCAGGAAACTGTCCAATTCATTCTCCATCAGGTGTTGCAGTTATTAAAGAGAATGATGTCACCCTTGCTGAGAGCGGATCATTTACATTCCACTTCTCCACTGCAAACATCCACCCTGCTTTTAAGCTGCAGGTCTGCACCAGCGCAGTTACCTGCAAAGGAGATTGCAAGCCACCGAAAGATCATATCGTCGATTATCCAGCACAACATACCGAATCCTTTACGTCGGCGATATCCGCCACCGCTTGGTCGTGGCTAAAAGTGCTGGTAGGAGGAACATCAGCATTTATTGTTCTGGGGCTTATTGCTACAGCAGTGGTTGCCCTAGTTC
>WNV
TCACTGACAGTGCAGACACACGGAGAAAGCACTCTAGCGAACAAAAAGGGGGCTTGGATGGACAGCACCAAGGCCACAAGGTATCTGGTAAAAACAGAATCATGGATCTTGAGGAACCCTGGATATGCCTTGGTGGCAGCTGTCATTGGTTGGATGCTTGGAAGCAACACCATGCAGCGAGTTGTGTTTGTCGTGCTGTTGCTCTTGGTGGCTCCAGCCTACAGCTTCAACTGCCTTGGAATGAGCAACAGAGACTTCTTGGAGGGAGTATCTGGAGCAACATGGGTGGATTTGGTTCTCGAAGGCGACAGCTGCGTGACTATCATGTCTAAGGACAAGCCTACCATTGATGTGAAGATGATGAATATGGAGGCTGCTAACCTGGCAGAGGTCCGCAGTTATTGCTATTTGGCTGCCGTCAGCGATCTCTCCACCAAAGCTGCATGCCCGACCATGGGAGAAGCTCACAATGACAAACGTGCTGACCCAGCTTTTGTGTGCAGACAAGGAGTGGTGGA
>YPestisToxn
ATGCTTCAAATAGATAATGTCATTAATAATATTGGAAACTACTTTCATCATCTAAGTAACATTAATTATATACGACTTCTGGATACCCCCCATGCTTGGGGAGCCCCATTTGGTAAAGAAATCATGCAGCAATCTTACTTACGGCAAGAGGAGTTTGCAGGGGCAATGACTGAAGTACTGCGGAATTCGCGTTATCGCTGTGATATATCATCACTTAATAGCCCCGATGCAGAGTGGCGAAAAGTGATTTTTAAGGCCATTGATGAATCCTTATCGAAAAAAATGGGGCGAACTCAGCCAACTCAGTATAGGTTTCTTTTCGGCCAATCTCCAACAGTATTTATGAATGGGTTATCTGCTGCAACAAATGGCTCCCCTGACTTTGTTGCTTTTAAATCAGAGTTAATTCAGCTAATTAAGGAGCGAGGACAATATTGGGAAAAAATGCCTGAAATTTGGCTAGGCCGTTTCTTTAGAATAGAAGAAGGGTTGGCTACATCATTTATGAGAAACGTGTATCCTGATTTCCCACCAATCAACGATACAAGAATGACATGGAATCACACAAAAATAATGGCCTCAGATGGTACTGAAGCTCTTGTTGGTGGACATAACATGAACATGGATCTATTTAGAAATTATCCACCTGTTCATGATGTATCAATTATCACTCATGGTTCTTCTGCTTATGGCTCCCAGCTATATCTTAACGAACTATGGTCATGTAATTCAGATTTACTAAAAAAAGAATATTTTGATTATGAAAGCATGATGTGGGCGGTCGGAACAAAGTTCTATGATAAGCCTGAAGATCCGCTTAAAAGCTCAGTTGCTATGAATTATATGAAGCAACGGCAAGAGGACCTACTCAACTTGCATGAAAACTTTAATCAGAAGGTAGCGACTCGTATTAGTGAATACGAAAACATGGAAGAGTATAAAAAAGCAGACAGAGTTTTATCAGTAGGTAAATATTGGACAGGACCTAATATGGAGCATGACTACCAAAGAGGGTCTGAAATAATGAAAGAGCAACTGATAAAAAATGCTAAGCGCATAATTAGAATTTCACAGCAAGATCTCGTGAGTGCTTGGAAAAAAAAATGGAAAGACCACTTTACGTGTAATTGGATTATTGAGGCTTTGTTAGAAAATAAAGATCTTCATATTCATGTTGTAGTCTCTGCTCTAGATGCAGCAGCTGGAGCTGCTGGTGATCAGTACTCATTTGGTTCTGGAGCAGAACGGACCTATGAATTATTTAAGTATTACCTAACCCATGATATTGATACCGATGAAGTATTAGACGATCCTGATGGTAGCCGTGCTGATGCCTTAAAAAGAATATTGATTGCACCATTCTTCTTTACAGATAAAGTACCTGATGAAAATACAATTGAAGGCGAAACCTACAAGTGGCCTGATTTAGAACAAAGCGCTTATACTGCAACACTTAAGCAAAAACCACTTTCGGAAAAACCCCCGCATCAAGGTATTATTGGTAGTGCACTAATGTCAGCAATTAAAGGTAGTGGACTTTTCTATCCTAAAGTCCCTGTTGCACCTGGTAATCACGCCAAATTAATGATTATTGACGATGAGTTGTACGTTGTTGGATCAGATAATCTTTATCCCGGTTATCTGTCAGAGTTTGACTATTTAGTCGAAGGAAAAGATGCAGTTAATGAATTAATGAAATCTTACTGGGAACCATTGTGGAAATATTCTAGCCCACATGCATTTCCAAAATTAAGCCCAAATTGA
>Y_pestis_pla
CATCTCAGTTAATACCAAATATATCCCCTGACAGCTTTACAGTTGCAGCCTCCACCGGGATGCTGAGTGGAAAGTCTCATGAAATGCTTTATGACGCAGAAACAGGAAGAAAGATCAGCCAGTTAGACTGGAAGATCAAAAATGTCGCTATCCTGAAAGGTGATATATCCTGGGATCCATACTCATTTCTGACCCTGAATGCCAGGGGGTGGACGTCTCTGGCTTCCGGGTCAGGTAATATGGATGACTACGACTGGATGAATGAAAATCAATCTGAGTGGACAGATCACTCATCTCATCCTGCTACAAATGTTAATCATGCCAATGAATATGACCTCAATGTGAAAGG
>FTlrnsIns
ATGAATTATCATATAAAAGAAGTATTCTGGTCAATTATTTTATCATTCTTAAAATCACAAAAAGGTATACATACCAATGATGAAGCCAAATTAAGATTGTTTATTGAAGCTGTATTTTATGTGTTACGTACAGGCTGTCAATGGAGAATGTTACCATTTTATTATGGTAAATATAGATCAATACATAAGCGTTTTAAAGATTGGTGTGATAAAGATATATTTTCTAGATTATTTAAATCAGTACAAAACCCTGATTTACAAGAAGTCATGCTTGATTCAACAATAGCAAGAGCACATGCTTGTGCTACGGGATATGATAAAGATGATAACCAAGCAATTGGTAGATCAGTTGGTAGGATAACCACTAAAATCCATGCTATGACTGATGCTTTAGGTAATCCAATAGAAATATTGTTGTCAGAGGATAAAACTCATGATAGTAAAGTAGCTATAGATTTACTAAAAAATGTATATAATACAAAAGTTATCGCTGATAGAGCATATCATTCTAATGAAATCAGGCAGCATATTCAAGGTATATCCTCTGAAGCTGTTATCCCTTGTAAATCAAATACTCTAAACCATATACCTTTTGATAGTCATGTATATAAAGAAAGACATTTGATAGAGAATTTCTTTTCTAAAATTAAGCATTTTAGAAGAGTATTCTCTAGATTTGATAAAACCATTTTAGCATATATAGGAATGATTAAATTAGCTTGTACTTTTATTTGGTTACGATAG
>FTlrnsIglC
ATGATTATGAGTGAGATGATAACAAGACAACAGGTAACAAGTGGCGAGACCATTCATGTGAGAACTGATCCTACTGCATGTATAGGATCTCATCCTAATTGTAGATTATTTATTGATTCTTTAACTATAGCTGGGGAGAAACTTGATAAAAATATCGTTGCTATAGATGGTGGAGAGGATGTCACGAAAGCTGATTCGGCTACAGCTGCTGCTAGTGTAATACGTTTATCTATAACGCCAGGCTCTATAAATCCAACAATAAGTATTACTCTTGGTGTTCTAATTAAATCAAATGTTAGAACTAAAATTGAAGAGAAAGTTTCGAGTATATTACAAGCAAGTGCTACAGATATGAAAATTAAGTTAGGTAATTCTAATAAAAAACAAGAGTATAAAACTGATGAAGCATGGGGTATTATGATAGATCTATCTAATTTAGAGTTATATCCAATAAGTGCTAAGGCTTTTAGTATTAGTATAGAGCCAACAGAACTTATGGGTGTTTCAAAAGATGGAATGAGATATCATATTATATCTATAGATGGTCTTACAACATCTCAAGGAAGTTTGCCAGTATGTTGCGCAGCTAGCACAGATAAAGGAGTTGCTAAAATAGGATATATTGCAGCTGCATAG
>FTlrnsTUL4
GTTAGGTGGCTCTGATGATGCAAAAGCTTCAGCTAAAGATACTGCTGCTGCTCAGACAGCTACTACTGAGCAAGCTGCTGCTGTATCTAAGCCAACTGCAAAAGTAAGTTTAAATAAACTTGGTCAGGATAAAATAAAAGCAACTGTATATACAACATACAATAATAACCCACAAGGAAGTGTAAGATTACAATGGCAGGCTCCAGAGGGTTCTAAGTGCCATGATACAAGCTTCCCAATTACTAAGTATGCTGAGAAGAACGATAAAACTTGGGCAACTGTAACAGTTAAGCAAGGTAATAACTTCTGTAGCGGTAAGTGGACAGCTAATG
>BHensPap31
AAGCTGCTGATGTTATCGTTCCTCATGAAGTAGCGCCAACAGTTATTAGTGCGCCTGCTTTTTCTTGGACAGGTTTCTATATTGGTGGTCAAGTTGGGAATTTTTCGAGTAAGGTTGAAATAACTGATCCGAATAAAAAAGATAAACTTTTCAGTAAAGATGATACACCTAAGCCTTCAGGCTTCATGGGTGGTATTTATGCAGGTTCCAACATGGATCTTGGAAATAATATGATTCTAGGAGTTGAAACCGATGCGGTTTGGGCTGACAGAGAAGACGCAAAAACCTTTTCTGCTGGAGCTATTGGAGAGGATAAACTTGAAAAATTTAAGGCTTCCCTTAAAAACGCTAATGCTGATGTTGCTAAAGACAAAAAAATTGATGATATCGTGAAAGAGGATAAGCATACAGATAGTTTAGCTTTAAAGGAAAAATGGTCTGGTGCTACTCGCGTACGCATTGGTTTTACAGCCGCTGATCGCATTATGCCTTATGTTGCTGGTGGTGTTTCCTATGCACAGGTACAAGCTGTCAGTTCTACTAAGGTAACACAAGCAGCAGATGATGCAGAAATCGCTTCTGCTCAATTGTTTGATAAAACAAAGACATTAGTTGGTTTCACTCTTGGCGGTGGTGTTGATTTTGCTATGACTGATAATGTTTTA
>BQuintPap31
CTGTTATCGCTTTGATTTCGGCTTCTGCGGCACAAGCTGCTGATGTTATTGCTACTCATGAAGCAGCGCCAGTTATTACTACCCCTAACTTTTCTTGGACAGGTTTTTATATTGGTGGCCAGATTGGGAATTTTACAAGTGATAATAAAATAAAGGGTCTAGGAAAAGAAACAAGCATTTTTACTAAAGAGTTAACACCTCAGCTTTCAGGCATTGTGGGAGGTATTTATGCAGGTTCCAATATAGATCTTGGAAGTGGTCTGATTCTAGGGGTTGAAACCGATGCAATTTGGGCTGATTGTGAAGCAACGAAAACAAGCGCTATAAGAACTCTTTCTGTACCTCAAGCCAACTCTCTTAACGATGAATTTAAGGCTGCTGGAATTACGCTAAAGGATAAATTTTCAGAAAATGACACGATGAGTGATCATTATACTTACAAAGCAAAATGGTCCGGTGCTACGCGGGCACGTATCGGTTTTTCTGCTTTTGACCGTGTGATGCCTTATTTTGCTGGTGGTGTTGCTTATGCGCGGATGCAGGGCATGAAGTCAGTTTCAGGAATGAATGCTGCTAAAAATAAAAAGTTGGGTGGGGGCTTGTATGATGAAACTAAGATGATGGTTGGTTTTACCGTTAGTGGTGGTGTTGATGTTGCAATGACCGGAAATGTTTTGCTGCGTGGAGA
>BVinson
GACTTCTGTTATCGCTTTGATTTCAACTTCTGCGGCACAAGCTGCTGATATTGTAGTTCCACATGAGGTTGTATCCCCTCGGGTGACACCGATTGTATCTCCCTCCACATTTTCTTGGACAGGTTTTTATCTTGGTGGTCAAGTTGGGAATTTTTCAAGTAAGGTTGAAATAACAGATTCTGGTAAGAAAAATGAGTTTTTTGGTAAAGATCAGACCCCTAAGCCTTCAGGTTTTATGGGAGGAGTTTATACCGGTTCCAATATAGATCTTGGGAATAATCTCATACTAGGTGTTGAAACCGATGCAGTTTGGGCTGATAGAGGAGATACAAAAACGCTCTCTACAAAAGAACTTGAGGGTGATGATCTTGAGGATTTTAACAACACGTTTACAGATGCCGGCATTAAGTTGGGTGACGACGAAAAATTTGTAGCAGGCGATACAGGATCATATAGTTTTACTTATAAAGAAAAATGGTCTGGTGCCACGCGAGCACGGATTGGTTTTGCAGCCGCAAATTGCATTATGCCTTATGTTGCTGGTGGTGA
>MycoHaemoc
CGGCCTGCGATGGTCGTAATGTTGGTGCAAGCATATAAAAAATAAAGCTTGACGCTCCTTAAGGGGTGATGACGGGGAATAGGATAAGGCGAAAGCTACTACTTATTCTCTATAAAGTGCCACAGAGACGAGCTATGCAGAAATGCATAGGTGAAACGCGGTAAACTCCTCCAGGAA
>MycoHaemat
AGTCTGAGATGACTATAGTGTTTGTGTAAGTATATAAAAAATAAAACTTAACAGCTAAAGTAATTTAGTTGATGGCAGAAAAGCTTTTCTAAGTAATGGGAGATTATAGGAAAAATTTTCTATAAAGTGCCACAGAGACGAGTTTTGCAGAAATGCAAAAAGTGAAACGCGGTAAACCCCTCAAGCA
>ECanisVirb
CCATAAGCATAGCTGATAACCCTGTTACAATAGATAGTAGAATTAAAACTTTTGTATACAGTAATAACGAAATATATAATGTAGTGTTTAATTATGGATATCACTCATATATTGAATTTTCAAAGGGTGAAACTATAAAAATGTTAGCAATAGGTGATACCGTAAGTTGGAAAGTAAAGCCAGTAGATAACAAGCTCTTCATAATTCCATTAGAAAAAAACGGAAAAACAAATATGTTAATAGAAACAAGCAAGGGTAGGAGTTATGCTTTTGACCTGA
>EChaffVirb
AAGAACAAATATGTTAATAGAAACAAACAAAGGAAGAAGTTATGCCTTTGACCTTATATGTCGTAGTGCAAATGAATCTAGTGATGACAATAATGACCAAGCAGGCTATTCTGATCTAATAGATTTAACATATATAGTACGTTTCTACTATCCAAAAACCGAAGAAGATTTCGAACTAAATCAAGTAAAGCTGCCAGACATTTCTGTGCCTAGTGCAGTACAAAAAATAAAAAAGCATGTTGTAATAAAACCTAACAATACAAGTAATCACTATATTTTAGAGACAAAATCAGAAAATCAAAACATACTACCTGTAGAATTATTTGATGACGGAAAACTTACATATTTTAAGTTCTCAAA
>APlatysGroel
GCTGTGAAGGCACCTGGATTTGGCGATAGAAGAAAGGATATGCTTGGTGACATCGCAGTTATTGCGGGTGCGAAGTATGTCGTCAACGACGAGCTGGCAGTCAAGATGGAGGACATCTCTCTGAGCGACTTGGGAACTGCTAAAAATGTTCGCATCACTAAGGACACAACGACAATAATAGGAAGCGTTGACAGCAATTCTGAAGTTATTGCCAGCAGGACCAACCAAATTAAAGCACAAATGGAATCCTCCACTTCAGACTATGACAAGGAAAAGCTTAAGGAACGCTTAGCGAAGCTGTGCGGCGGAGTTGCGGTTCTGAAAGTTGGCGGCTCCAGTGAAGTCGAAGTTAAAGAGCGTAAAGACAGAGTGG
>EEwingii
GTAAATGATGTAATAAAGTCATTTCCACAAAATTCTTGTCCTATGGCTATATTGATAGCATGTTTTTCTGCTTTAGCATCCTATTACCATGATCAAGAATATGGAGATGGATTAAAATATATTGAATTAGCAGTGTCTCAAATTGCAGGGATAGTTGCAATGATTTACAGACATATAACTGATCAAAATTTTATTCAAGCTAATACGGAGTTATCTTATAGTGAAAACTTTATCCATATGATGTTTGATGTTTCTTCTTATAAATTTACTAAAGTTGTATCAAAAGCTTTAGATATTATT
>EEwingiiSodB
TTTTTTAATAATGCTGGTCAAGTATGGAATCATAATTTTTATTGGGAATCTATGAAAAAGAATGGTGGAGGATTTCCTGAAGGGAAATTATTAGATAAAATTAATGAGGATTTTGGAAGCATAGATGATTTTTATACTGCTTTTCTTAATGCTGGAATAGGTCATTTTGGTAGTGGATGGATATGGTTAGTTCTTTCCAGTCAAAAAAAACTTAAAGTATTATGTACTGCTAATGGAGATACTCCTATTACTGAATATCCTGATACCTATCCGTTGCTTGCTATGGATGTATGGGAACACGCT
>E_chaff
GTTCTTTACTTCACTTCACTAGATCCACCAACTTTCAATACAGCAACACCACCTGATAGTTTAGCTAAAC
GCTCTCTTAATTTTTCTTTATCATAATCTGATGTAGAAGCTTCAATCTGCATTTTAATTTGATTAATTCT
ACTTTGTACATTAGCAGAACTATTATCTACACTACCGATAATAGTAGTAGTATCTTTTGTAATACGTATA
TTCTTAGCAGTACCTAATTCAGCTAAAGTTAGATCCTCCATTTTTATTGCAAGATCATCACTTATTACAT
GTTTAGCTCCAGTTAAAATAGCAATATCACCTAACATATCTTTTCTTCTATCACCAAACCCTGGTGCTTT
AACTGCTGCTACATGTAACCCACCACGCAATTTATTTAAAACAAGAGTGCTAAGTGCTTCACCTTCTACA
TCTTCTGCAATAATTAACAGAGGTCTTCCTGATCTAGCTACATTTTCCAAGATTGGTAATATAGGTTGTA
TGATATTAAGTTTTTTCTCTGTGAGTAAGATATAAGGATTTTCAAATTCCACTAACATCTTTTCTGAATT
AGTAACAAAATAAGGAGAAAGGTACCCACGATCAAACTGCATACCATCAGTTTTTTCAACATCTAATTCT
TTAAAGCCTTTACTTTCTTCAACTGTAATAACCCCATCTTTACCAACTTCTTGAACACATTGTGCAATTT
TACTACCTATATTCTTATCTCCATTAGCTGAAATAGTAGCAACTTGCGCAATTTCTTCTTCAGACAACAC
TTCACGCTTCATAGACATTAATGCTTCTAAAACAGCCTCTTTAGCCTTTAGTACACCTTCTTTAATACAC
ACAATATCTGCTCCAGCAGCTTTAGCTTTAGATACTTCTTCTATAACTTTTGCAGTTAAAATAGAACATG
TAGTTGTTCCATCACCAACTTTATCATTACATTGAGAAGCACTCTGAGTAATTATATTAGCAATAGCAAG
AGCCAATGGATCCTCTGGCTTTATACTCTTAATAACTTTATATCCATCTTTTGTAACCTCTGGAGCTCCA
TAAGATTTACCAATAGCTACAGTAAGTCCCTTAGGCCCAGCCGTACATCCTACAGCATCTTCTAAAATAC
GAACAACTTCTCTAATTGATTTATCAAGTTGTTCACCAGTCACAACTACATTTGCCATGTTATTTAATCT
CCGCTTAATAAAAAATTAATTAAAACTACTTATACTTAGGCTATACAAAAAAACAC
>E_canis
TGAATTTAATGATAAAAAGTACATAGTTATGAAAGAAAGTGATATAATTGCGAAAGAAGCATAACAAATA
TATCAATTTGGAATCATGCTATATATTTTTAGTAGCCTAATTGTAAGTAGTTTTAGTTAATTTTTTATTA
AACGGAGATTAAATGACATGGCAAATGTAGTTGTAACGGGTGAACAGCTTGATAAAGCTATTAGGGAAGT
TGTTCATATTTTAGAAGATGCTGTAGGATGTACAGCTGGACCTAAAGGGCTTACTGTAGCTATTAGTAAA
CCTTATGGTGCTCCAGAAATTACAAAAGATGGATATAAAGTTATTAAAAGTATAAAGCCAGAAGATCCAT
TGGCTCTTGCTATTGCTAATATAATTGCTCAGAGTGCTTCTCAGTGTAACGATAAAGTTGGTGATGGAAC
AACTACATGTTCTATTTTAACTGCGAAAGTTATAGAAGAAGTTTCTAAAGCTAAAGCTGCTGGAGCAGAT
ATTGTATGCATTAAAGATGGTGTACTTAAAGCTAAAGAGGCTGTTCTAGATGCATTAATGTCTATGAAGC
GTGAGGTATTATCTGAGGAAGAAATTGCTCAAGTTGCTACTATTTCCGCTAATGGTGATAAGAACATAGG
TGTTAAAATTGCACAATGTGTTCAGGAAGTTGGTAAAGATGGTGTTATTACAGTTGAAGAGAGTAAAGGA
TTTAAAGAATTAGATGTTGAAAAAACTGATGGTATGCAGTTTGACCGTGGATACCTTTCTCCTTATTTTG
TAACTAACTCGGAAAAGATGTTAGTGGAATTTGAAAATCCTTATATTTTACTAACAGAGAAAAAGCTTAA
TATAATACAGCCTATACTGCCAATTTTAGAAAATGTTGCTAGATCTGGAAGACCTCTTTTAATTATTGCA
GAAGATGTAGAAGGTGAAGCGCTTAGCACTCTTGTTTTAAATAAATTACGTGGTGGATTACATGTAGCAG
CAGTTAAAGCTCCAGGATTTGGTGATAGAAGAAAAGATATGTTAGGTGATATTGCTATCTTAACAGGTGC
TAAACATGTAATAAGTGATGACCTTGCAATAAAGATGGAAGATTTAACTTTAGCTGAATTGGGTACTGCT
AAGAATATACGTATTACAAAAGATACTACTACTATTATTGGTAGTGTAGATAATAGTTCTGATAATGTGC
AAAGTAGGATTAATCAAATTAAAGTGCAAATTGAGTCTTCTACTTCAGATTATGATAAAGAAAAGTTAAG
AGAACGTTTAGCTAAACTTTCTGGTGGTGTTGCTGTATTGAAAGTAGGTGGTTCTAGTGAAGTTGAGGTT
AAAGAACGTAAAGATCGTGTTGAAGACGCTTTACATGCAACTAGAGCTGCTGTTGAA
>E_muris
TAGTTATTACATTAGTTTTTAAATCATGCTATACATGTATTTTTTTTGTAATAGCCTAAGTATAAGTAGT
TTTAGTTAATTTTTTATTAAACGGAGATTGAATAACATGGCAAATGTAGTTGTGACTGGTGAACAACTCG
ATAAATCGATTAGAGAAGTTGTTCGTATTTTAGAAGATGCTGTAGGATGTACTGCTGGACCTAAAGGACT
TACTGTAGCTATTAGTAAATCTTATGGGGCTCCAGAGATTACGAAAGATGGATATAAAGTTATTAAAAGT
ATAAAGCCAGAGGATCCATTGGCTCTTGCTATTGCTAATATAATTACTCAGAGTGCTTCTCAATGTAATG
ATAAAGTTGGTGATGGAACAACTACATGTTCTATTTTAACTGCAAAGGTTATAGAAGAAGTATCTAAAGC
TAAAGCTGCTGGAGCAGATATTGTATGTATTAAAGAAGGTGTATTAAAAGCTAAAGAAGCTGTACTAGAA
GCATTGATGTCTATGAAGCGTGAAGTATTATCTGAAGAGGAGATTGCTCAAGTTGCTACTATTTCAGCTA
ATGGAGATAAGAACATAGGTAGTAAAATTGCTCAATGTGTTCAAGAAGTTGGTAAAGATGGAGTTATTAC
AGTTGAAGAAAGTAAGGGATTCAAGGAATTGGATGTTGAAAAAACTGATGGTATGCAGTTTGATCGTGGT
TACCTTTCTCCTTATTTTGTAACCAACTCAGAGAAGATGTTGGTGGAATTTGAAAATCCTTATATCTTAC
TAACAGAGAAAAAACTTAATATAATACAGCCTATATTACCAATTTTAGAAAATGTGGCTAGATCAGGAAG
ACCTCTTTTAATTATTGCAGAGGATGTAGAAGGAGAAGCGCTTAGTACTCTTGTTTTGAATAAATTACGT
GGTGGGTTACATGTAGCAGCAGTTAAAGCACCAGGATTTGGGGATAGAAGAAAAGATATGTTGGGTGATA
TTGCTATTTTAACTGGAGCTAAGCATGTAATAAGTGATGATCTTGCAATAAAGATGGAAGATTTAACTTT
AGCTGAATTAGGTACTGCTAAAAATATACGTATTACAAAAGATACTACTACTATTATTGGCAGTGTAGAT
AATAGTTCTACTAATGTACAAAGTAGAATTAATCAAATTAAAATGCAAATTGAAGCTTCTACTTCAGATT
ATGATAAAGAAAAGTTGAGAGAACGTTTGGCTAAGCTATCAGGTGGTGTTGCTGTCTTAAAGGTTGGTGG
ATCTAGTGAAGTTGAAGTTAAAGAACGTAAAGACCGTGTTGAAGATGCTTTGCATG
>E_ewingii
TGAATGCTGCGATAAAAAGTATATAGTCATGAAGGAGAACGATATAATTGCAAAAGAAGCATAATTGTTA
CCTATGATTTTAAATCATGTTATATATATGTTTTTTACGGCTCATAATATAGGTGATTTTAGTTAATTTT
TTATTAAATGGAGATTAAAAACATGGCAAATGTAGTTGTAACAGGTGAACAACTAGATAAATCAATTAGA
GAGATTGTTCATATTTTAGAAGATGCTGTAGGATGTACGGCTGGACCTAAAGGACTTACTGTAGCTATTA
GTAAACCTTATGGGGCACCAGAAGTTACAAAAGATGGGTATAAAGTTATTAAAAGTATTAAACCAGAAGA
TCCATTGGCTCTTGCTATCGCTAATATAATTACTCAGAGTGCTTCTCAATGTAACGATAAAGTTGGTGAT
GGAACAACTACATGTTCTATCTTAACCGCAAAAGTTATAGAAGAAGTATCTAAAGCTAAAGCTGCTGGAG
CAGATATTGTTTGTATTAAGGAAGGTGTACTTAAAGCTAAAGAAGCTGTATTAGAAGCTTTGATGTCTAT
GAAACGTGAAATACTATCTGAAGAAGAAATTGCTCAAGTTGCTACTATTTCTGCTAATGGTGATAAGAAT
ATAGGTAGTAGGATTGCACAATGTGTTCAAGAAGTTGGTAGAGATGGAGTTATTACAGTTGAAGAAAGTA
AAGGATTTAAAGAGTTGGATGTTGAAAAAACTGATGGTATGCAATTTGATCGTGGATATCTTTCTCCTTA
TTTTGTTACTAATTCAGAAAAAATGTTAGTAGAATTTGAAAATCCTTATATTTTGCTGACAGAAAAGAAA
CTTAATATAATACAACCTATACTGCCAATTTTAGAAAATGTAGCTAGATCAGGAAGACCTCTTTTAATTA
TTGCAGAAGATGTAGAAGGTGAAGCTCTCAGCACTCTTGTCTTAAATAAATTACGTGGTGGATTGCATGT
TGCAGCAGTTAAAGCACCAGGATTTGGTGATAGAAGAAAGGATATGTTGGGTGATATTGCGATTTTAACT
GGAGCTAAACATGTTATCAACGATGAACTTGCAATAAAAATGGAAGATCTAACTTTAGCTGAATTAGGAA
CAGCTAAAAATGTACGTATTACAAAAGATACTACTACTATTATTGGTAGTGTAGATAATAGCTCTACTAA
TGTACAAAATAGAATTAGTCAAATTAAAATGCAAATTGAAGCTTCTACTTCAGATTATGATAAGGAAAAA
TTAAGAGAACGTTTAGCTAAACTTTCAGGTGGTGTTGCTGTATTAAAAGTAGGCGGATCTAGTGAAGTTG
AAGTTAAAGAACGTAAAGATCGTGTTGAGGATGCTCTACATGCAACTAGGGCTGCTGTTGAG
>EMuris
AGCTGATAAAGATGAGTTAAAGTATGCTAAATTAGCTGTGGCTAAAATTGCAAGCATAGTAGCGCTGATTTATAGATATATAACGAATCAGGATTTTATTACAGCTGATACAAAATTGTCTTACAGTGAAAATTTCGTGCATATGATGTTTGATATTTCTTCCTATAAATTCACTCAGGTTGTTGCTAAAGCTTTGGATATTATCTTTGTATTGCATGCTGATCATGAGCAAAATGCTTCTACTGCTACTGTTAGGTTAGCTGGTTCTTCAGGAGCAGATTTATTTGCTTGTTTAGTAGCAGGAACAGCAACCTTATGGGGTCCAGCTCATGGTGGAGCAAATGAAGCTGTAATTAATATGTTAATGACAATTGAAAAACCAAGTAATGTAAAACAG
>Lyme_fla
CAAAAATTAACACACCAGCATCGCTTTCAGGGTCTCAAGCGTCTTGGACTTTAAGAGTTCATGTTGGAGCAAACCAAGATGAAGCTATTGCTGTAAATATTTATGCAGCTAATGTTGCAAATCTTTTCTCTGGTGAGGGAGCTCAAACTGCTCAGGCTGCACCGGTTCAAGAGGGTGTTCAACAGGAAGGAGCTCAACAGCCAGCACCTGCTACAGCACCTTCTCAAGGCGGAGTTAATTCTCCTGTTAATGTTACAACTACAGTTGATGCTAATACATCACTTGCTAAAATTGAAAATGCTATTAGAATGATAAGTGATCAAAGAGCAAATTTAGGTGCTTTCCAAAATAGACTTGAATCTATAAAGGATAGTACTGAGTATGCAATTGAAAATCTAAAAGCATCTTATGCTCAAATAAAAGATGCTACAATGACAGATGAGGTTGTAGCAGCAACAACTAATAGTATTTTAACACAATCTGCAATGGCAATGATTGCGCAGGCT
>Babesia 
GTCTTGTAATTGGAATGATGGTGACCCAAACCCTCACCAGAGTAGCAATTGGAGGGCAAGTCTGGTGCCAGCAGCCGCGGTAATTCCAGCTCCAATAGCGTATATTAAACTTGTTGCAGTTAAAAAGCTCGTAGTTGTATTTTTGCGTTAGCGGTTTGACCATTTGGTTGGTTATTTCGTTTTCGCTTTTGGGAATTTCCCTTTTTACTTTGAGAAAATTAGAGTGTTTCAAGCAGACTTTTGTCTTGAATACTTCAGCATGGAATAATAGAGTAGGACTTTGGTTCTATTTTGTTGGTTATTGAACCTTAGTAATGGTTAATAGGAACGGTTGGGGGCATTCGTATTTAACTGTCAGAGGTGAAATTCTTAGATTTGTTAAAGACGAACTACTGCGAAAGCATTTGCCAAGGACGTTTCCATTAATCAAGAACGAAAGTTAGGGGATCGAAGACGATCAGATACCGTCGTAGTCCTAACCATAAACTA
>Lyme 
ATGATTATCAATCATAATACATCAGCTATTAATGCTTCAGGAAATAATGGTATTAATGCTGCTAATCTTAGTAAAACACAAGAGAAGCTTTCTAGTGGTTACAGAATTAATAGAGCTTCTGATGATGCTGCTGGTATGGGGGTTTCTGGGAAGATTAATGCTCAAATAAGAGGTTTATCACAAGCTTCTAGAAACACTTCAAAAGCTATCAATTTTATTCAGACAACAGAGGGAAATTTGAATGAAGTAGAAAAAGTTTTAGTAAGAATGAAAGAATTAGCAGTTCAATCAGGTAACGGTACATATTCAGACGCAGACAGAGGTTCTATACAAATTGAAATAGAGCAACTTACAGATGAAATTAATAGAATTGCTGATCAAGCTCAATATAACCAAATGCACATGTTGTCAAACAAATCTGCTTCCCAAAATGTAAGAACAGCTGAAGAACTTGGAATGCAACCTGCGAAAATCAACACACCAGCGTCACTTTCAGGATCTCAAGCTTCTTGGACCTTAAGAGTTCATGTGGGAGCAAATCAAGACGAAGCGATTGCTGTAAATATTTATGCTGCTAATGTTGCAAATCTATTCTCTGGCGAAGGAGCTCAGGCTGCTCAGACCGCACCTGTTCAAGAAGGTGCTCAACAAGAAGGAGCTCAACAGCCAGCACCTGCCACAGCGCCTTCTCAGGGTGGAGTTAATTCTCCTGTTAATGTTACAACTACAGTTGACGCTAATACATCTCTTGCTAAAATAGAAAATGCTATTAGAATGATAAGTGATCAAAGAGCAAATTTAGGTGCTTTCCAAAATAGACTTGAGTCTATAAAGGATAGTACTGAGTATGCTATTGAAAACCTAAAAGCATCTTATGCTCAAATAAAAGATGCTACAATGACAGATGAGGTTGTAGCAGCTACAACTAATAGTATTTTGACACCATCTGCAATGGCAATGATTGCGCGGGCTAATCAAGTTGGGCAATATGTTTTGTCATTGCTTAGATAA
>Leishmania 
GGGGTTGGTGTAAAATAGGGCCGGGTGGTGGCCGGAAATGGCTCCCCTGGGCTGGATTGGGTTTTCCTGGGCTGGATTGGGCTGAAACCCTGGGGTTGGGGGCTTGGTTTTGGGTGGGCTAGCGTTTTTGGTGTTTTAATGGTTCGGGTGCCTTTGATGTGGGTGTTGGTTGTGTGACTTTAGTGGGTTGGAGCCTGGTGGAGGCTTGTGCCTTGGTGGGATTAGTCTGGTGGGATGCTTCGGGGTTACTCTACGGGTGTCTTTGATGATGCTGGGTGGGTTGACTTTAATGTTGGGGTTAGCCGATGGTGGTCTTGGGTTGACCTTAGGTGGTGATTCTCTTTAATATTGATATTAAAGGTAAGTGCTTGGACATATGATATAGCCATAGCGCTTTAGAATAGTTCGACTCCGAAGACCCGGTCTGAGGTAGTGTTAAGTGTACATTAATCTAGTATATAATTTAGCATATAATAACTGACATTACTCGTACACTATAAGTATTATGTTTAATATATTGCTGTAGTATGTATTTGTGTGCTGTGTGTAGTAGTAATATCTATACCGATATATTTATAGGTTGGCGCATACTGCAGTGAATTGAAAATTAATGAATTGGGGTCGGGCTGTGGGAAGGTGTCGTAAATTCTGGAAAATGATGGAAAATGGCCAAAAATGGGGGGAAATTCCAAACTTTTCTGGTCCTCCGGGTAGGGGCGTTCTGCAAAATCGGAAAAATGGGTGCAGAAATCCCGTTCAAAAATCGACCAAAAATGCCAAAAATCGGCTCCGGGGCGGGAAACTG
>Ehrlichia_groEL 
TGGGCTGGTAATGAAATTGAATTTAATGATAAAAAGTACATAGTTATGAAAGAAAGTGATATAATTGCGAAAGAAGCATAACAAATATATCAATTTGGAATCATGCTATATATTTTTAGTAGCCTAATTGTAAGTAGTTTTAGTTAATTTTTTATTAAACGGAGATTAAATGACATGGCAAATGTAGTTGTAACGGGTGAACAGCTTGATAAAGCTATTAGGGAAGTTGTTCATATTTTAGAAGATGCTGTAGGATGTACAGCTGGACCTAAAGGGCTTACTGTAGCTATTAGTAAACCTTATGGTGCTCCAGAAATTACAAAAGATGGATATAAAGTTATTAAAAGTATAAAGCCAGAAGATCCATTGGCTCTTGCTATTGCTAATATAATTGCTCAGAGTGCTTCTCAGTGTAACGATAAAGTTGGTGATGGAACAACTACATGTTCTATTTTAACTGCGAAAGTTATAGAAGAAGTTTCTAAAGCTAAAGCTGCTGGAGCAGATATTGTATGCATTAAAGATGGTGTACTTAAAGCTAAAGAGGCTGTTCTAGATGCATTAATGTCTATGAAGCGTGAGGTATTATCTGAGGAAGAAATTGCTCAAGTTGCTACTATTTCCGCTAATGGTGATAAGAACATAGGTGTTAAAATTGCACAATGTGTTCAGGAAGTTGGTAAAGATGGTGTTATTACAGTTGAAGAGAGTAAAGGATTTAAAGAATTAGATGTTGAAAAAACTGATGGTATGCAGTTTGACCGTGGATACCTTTCTCCTTATTTTGTAACTAACCCGGAAAAGATGTTAGTGGAATTTGAAAATCCTTATATTTTACTAACAGAGAAAAAGCTTAATATAATACAGCCTATACTGCCAATTTTAGAAAATGTTGCTAGATCTGGAAGACCTCTTTTAATTATTGCAGAAGATGTAGAAGGTGAAGCGCTTAGCACTCTTGTTTTAAATAAATTACGTGGTGGATTACATGTAGCAGCAGTTAAAGCTCCAGGATTTGGTGATAGAAGAAAAGATATGTTAGGTGATATTGCTATCTTAACAGGTGCTAAACATGTAATAAGTGATGACCTTGCAATAAAGATGGAAGATTTAACTTTAGCTGAATTGGGTACTGCTAAGAATATACGTATTACAAAAGATACTACTACTATTATTGGTAGTGTAGATAATAGTTTTGATAATGTACAAAGTAGGATTAATCAAATTAAAGTGCAAATTGAGTCTTCTACTTCAGATTATGATAAAGAAAAGTTAAGAGAACGTTTAGCTAAACTTTCTGGTGGTGTTGCTGTATTGAAAGTAGGTGGTTCTAGTGAAGTTGAGGTTAAAGAACGTAAAGATCGTGTTGAAGACGCTTTACATGCAACTAGAGCTGCTGTTGAAGAAGGTATCGTCCCCGGCGG
>RMSF 
TTCTTGCTATTGCAAAAAGTACCGTGAACATTTGCGACGGTATACCCATAGCTTTATAGATAATACCCGAATAAAAATCAACATTTGGATATAATTTTCTCTCAATAAAATATTCATCTTTAAGAGCGATAGCTTCAAGTTCTATTGCTATTTGTAATAGCGGATTGTTGTCTAGCTGCCCGAGTTCCTTTAATACTTCTTTGCACGTTTCTTTAAGTACTACGGCACGCGGGTCATAGTTTTTATATACACGATGACCAAAACCCATTAATCTAAATGGATCATTTTTATCCTTAGCTTTAGCTATATATTTAGGAATATACTCAGAACTACCGATTTCTTTAAGCATATTTATTACCGCTTCATTAGCCCCGCCGTGAGCAGGTCCCCAAAGTGAGGCAATACCCGTGCTAATACAAGCAAAAGGGTTAGCTCCGGATGAGCCGGCAATTCGGACTGTTGAAGTAGAA
>Anaplasma_phago 
CCTACGGGAGGCAGCAGTGGGGAATATTGGACAATGGGCGCAAGCCTGATCCAGCTATGCCGCGTGAGTGAGGAAGGCCTTAGGGTTGTAAAACTCTTTCAGTAGGGAAGATAATGACGGTACCTACAGAAGAAGTCCCGGCAAACTCCGTGCCAGCAGCCGCGGTAATACGGAGGGGGCAAGCGTTGTTCGGAATTATTGGGCGTAAAGGGCATGTAGGCGGTTCGGTAAGTTAAAGGTGAAATGCCAGGGCTTAACCCTGGAGCTGCTTTTAATACTGCCAGACTAGAGTCCGGGAGAGGATAGCGGAATTCCTAGTGTAGAGGTGAAATTCGTAGATATTAGGAGGAACACCAGTGGCGAAGGCGGCTATCTGGTCCGGTACTGACGCTGAGGTGCGAAAGCGTGGGGAGCAAACAGGATTAGATACCCTGGTAGTCCACGCTGTAAACGATGAGTGCTGAATGTGGGGATTTTTTATCTCTGTGTTGTAGCTAACGCGTTAAGCACTCCGCCTGGGGACTACGGTCGCAAGACTAAAACTCAAAGGAATTGACGGGGACCCGCACAAGCGGTGGAGCATGTGGTTTAATTCGATGCAACGCGAAAAACCTTACCACTCCTTGACATGGAGATTAGATCCTTCTTAACGGAAGGGCGCAGTTCGGCTGGATCTCGCACAGGTGCTGCATGGCTGTCGTCAGCTCGTGTCGTGAGATGTTGGGTTAAGTCCCGCAACGAGCGTAACCCTCATCCTTAGTTGCCAGCGGGTTAAGCCGGGCACTTTAAGGAAACTGCCAGTGGTAAACTGGAGGAAGGTGGGGATGATGTCAAGTCAGCACGGCCCTTATGGGGTGGGCTACACACGTGCTACAATGGTGACTACAATAGGTTGCAATGTCGCAAGGCTGAGCTAATCCGTAAAAGTCATCTCAGTTCGGATTGTCCTCTGCAACTCGAGGGCATGAAGTCGGAATCGCTAGTAATCGTGGATCAGCATGCCACGGTGAATACGTTCTCGGGTCTTGTACACACTGCCCGTCACGCCATGG
>Anaplasma_platys 
ACCGGAGGCAGCAGTGGGGAATATTGGACAATGGGCGCAAGCCTGATCCAGCTATGCCGCGTGAGTGAGGAAGGCCTTAGGGTTGTAAAACTCTTTCAGTGGGGAAGATAATGACGGTACCCACAGAAGAAGTCCCGGCAAACTCCGTGCCAGCAGCCGCGGTAATACGGAGGGGGCAAGCGTTGTTCGGAATTATTGGGCGTAAAGGGCATGTAGGCGGTTCGGTAAGTTAAAGGTGAAATGCCAGGGCTTAACCCTGGAGCTGCTTTTAATACTGCCAGACTCGAGTCCGGGAGAGGATAGCGGAATTCCTAGTGTAGAGGTGAAATTCGTAGATATTAGGAGGAACACCAGTGGCGAAGGCGGCTATCTGGTCCGGTACTGACGCTGAGGTGCGAAAGCGTGGGGAGCAAACAGGATTAGATACCCTGGTAGTCCACGCTGTAAACGATGAGTGCTGAATGTGGGGACGTTTTGTCTCTGTGTTGTAGCTAACGCGTTAAGCACTCCGCCTGGGGACTACGGTCGCAAGACTAAAACTCAAAGGAATTGACGGGGACCCGCACAAGCGGTGGAGCATGTGGTTTAATTCGATGCAACGCGAAGAACCTTACCACTTCTTGACATGGAGATTAGATCCT
>Ehrlichia_canis 
AATCCATCATTTCTCATTACAGTGTGAAAAATTTACCTGTTCAATACGTTAATACTTTAGAAGAGTATCCAAGAGTTACATCTGCAATTGCTACACTTGATATTGGCTACCTCGGTGGTGAAATTGGCATAAGATTTATATTTTAACTACAAACAAATACGGAAATTTTATGAATAATAAACTCAAATTTACTATAATAAACACAGTATTAGTATGCTTATTGTCATTACCTAATATATCTTCCTCAAAGGCCATAAACAATAACGCTAAAAAGTACTACGGATTATATATCAGTGGACAATATAAACCCAGTGTTTCTGTTTTCAGTAATTTTTCAGTTAAAGAAACCAATGTCATAACTAAAAACCTTATAGCTTTAAAAAAAGATGTTGACTCTATTGAAACCAAGACTGATGCCAGTGTAGGTATTAGTAACCCATCAAATTTTACTATCCCCTATACAGCTGTATTTCAAGATAATTCTGTCAATTTCAATGGAACTATTGGTTACACCTTTGCTGAAGGTACAAGAGTTGAAATAGAAGGTTCTTATGAGGAATTTGATGTTAAAAACCCTGGAGGCTATACACTAAGTGATGCCTATCGCTATTTTGCATTAGCACGTGAAATGAAAGGTAATAGTTTTACACCTAAAGAAAAAGTTTCTAATAGTATTTTTCACACTGTAATGAGAAATGATGGATTATCTATAATATCTGTTATAGTAAATGTTTGCTACGATTTCTCTTTGAACAATTTGTCAATATCGCCTTACATATGTGGAGGAGCAGGGGTAGATGCTATAGAATTCTTCGATGTATTACACATTAAGTTTGCATATCAAAGCAAGCTAGGTATTGCTTATTCTCTACCATCTAACATTAGTCTCTTTGCTAGTTTATATTACCATAAAGTAATGGGCAATCAATTTAAAAATTTAAATGTCCAACATGTTGCTGAACTTGCAAGTATACCTAAAATTACATCCGCAGTTGCTACACTTAATATTGGTTATTTTGGAGGTGAAATTGGTGCAAGATTGACATTTTAATTATTTAAATCATTGAATAATGAGAAACTTTTTGTTAGTTTCTCACTTATTTAATGCGCTATTAAACACAAAGATGTAAATTTTTATACTTCTTAAGTTTCTCAGTTTAAAATAAAAAGATTTGCACCACATTATAAATATTTTAAATAAAATACCTAAGATATTATAGAAAAAAACTTTAGTTAAATTACCATGCAATATCTATTAAGATATGTTATAATATAATAAGTGAACATACTAAGTATGTTTATAACATTCATACTGTCAAACTAATTACCTAAAATTAATGTAATAAAAGCCTAAATACAGCTTCCATATGCCTAAAATAGGCGTTGTAGTAAAACTATAGTAAGTAAGTCTAGTAATGTTTTTATTAACTAACTGATAAAGTTAATTACGGTTTCTATTAAAGTTTTTATTTTAATTGTTTTAAATATCAATTACTTTTATTGTAAACTTGAAAGAAATTTTATATTCTAGACTTGCTTTTATTTACTTCTTTTATTATTCTTAAACTTTTATTATCTTTTATAAAAGGTTTATTAACATGAATTATAAGAAAATTCTAGTAAGAAGCGCGTTAATCTCATTAATGTCAATCTTACCATATCAGTCTTTTGCAGATCCTGTAGGTTCAAGAACTAATGATAACAAAGAAGGCTTCTACATTAGTGCAAAGTACAATCCAAGTATATCACACTTTAGAAAATTCTCTGCTGAAGAAACTCCTATTAATGGAACAAATTCTCTCACTAAAAAAGTTTTCGGACTAAAGAAAGATGGTGATATAACAAAAAAAGACGATTTTACAAGAGTAGCTCCAGGCATTGATTTTCAAAATAACTTAATATCAGGATTTTCAGGAAGTATTGGTTACTCTATGGACGGACCAAGAATAGAACTTGAAGCTGCATATCAACAATTTAATCCAAAAAACACCGATAACAATGATACTGATAATGGTGAATACTATAAACATTTTGCATTATCTCGTAAAGATGCAATGGAAGATCAGCAATATGTAGTACTTAAAAATGACGGCATAACTTTTATGTCATTGATGGTTAATACTTGCTATGACATTACAGCTGAAGGAGTATCTTTCGTACCATATGCATGTGCAGGTATAGGAGCAGATCTTATCACTATTTTTAAAGACCTCAATCTAAAATTTGCTTACCAAGGAAAAATAGGTATTAGTTACCCTATCACACCAGAAGTCTCTGCATTTATTGGTGGATACTACCATGGCGTTATTGGTAATAAATTTGAGAAGATACCTGTAATAACTCCTGTAGTATTAAATGATGCTCCTCAAACCACATCTGCTTCAGTAACTCTTGACGTTGGATACTTTGGCGGAGAAATTGGAATGAGGTTCACCTTCTAACTTATTTCTTGTTACACCTAATAAGTAGTAACAAAGAAAATTTTAGCAATTCATATCATAGGGAAAATGTGAAGTTATTTCAAGTTTTCCCTTATGTCTTTATGTATATTGTTGCACTATAAATATTCTTCTTTAACTATGCTGTAAAAGTACACTTGCAGTATACATAAGTGATTAAAGCTATCTTTTTTTTCTGTGCAAATAATAAAATATATTAAAATTCTCTTAAGAAAATCATCAGTATTTTATATAAAAAGCCATATTCTAACTTGTACTCATTTCATACTTTTACTATTTTTGATTTACTATTATTATTCTAGGAATAATATGAACTGTAAAAAAATTCTTATAACAACTACATTGGTATCACTAACAATTCTTTTACCTGGCATATCTTTCTCCAAACCAATACATGAAAACAATACTACAGGAAACTTTTACATTATTGGAAAATATGTACCAAGTATTTCACATTTTGGGAACTTTTCAGCTAAAGAAGAAAAAAACACAACAACTGGAATTTTTGGATTAAAAGAATCATGGACTGGTGGTATCATCCTTGATAAAGAACATGCAGCTTTTAATATCCCAAATTATTCATTTAAATATGAAAATAATCCATTTTTAGGATTTGCAGGGGTAATTGGCTATTCAATAGGTAGTCCAAGAATAGAATTTGAAGTATCATACGAGACATTCGATGTACAAAATCCAGGAGATAAGTTTAACAATGATGCACATAAGTATTGTGCTTTATCCAATGATTCCAGTAAAACAATGAAAAGTGGTAAATTCGTTTTTCTCAAAAATGAAGGATTAAGTGACATATCACTCATGTTAAATGTATGTTATGATATAATAAACAAAAGAATGCCTTTTTCACCTTACATATGTGCAGGCATTGGTACTGACTTAATATTCATGTTTGACGCTATAAACCATAAAGCTGCTTATCAAGGAAAATTAGGTTTTAATTATCCAATAAGCCCAGAAGCTAACATTTCTATGGGTGTGCACTTTCACAAAGTAACAAACAACGAGTTTAGAGTTCCTGTTCTATTAACTGCTGGAGGACTCGCTCCAGATAATCTATTTGCAATAGTAAAGTTGAGTATATGTCATTTTGGGTTAGAATTTGGGTACAGGGTCAGTTTTTAATTCTATTACCACACATATCAAAATCTAATTCATTTTCATTGCTGTTATAAACAAAATAGTCAGCAGGAGGTTTTTAATGAATTTATCTTGTAATGTATTAAATTTCTATTACAAAAACTGCTAACATTTTGCATTAAAAAATGTCGTTTAATTTGTTTTAGACTGTATTTTTACTATCGTTAATTTACTTTCACTGTTTCTGGTGTAAATATGAAATATAAAAAAACTTTTACAGTAACTGCATTAGTATTATTAACTTCCTTTACACATTTTATACCTTTTTATAGTCCAGCACGTGCCAGTACAATTCACAACTTCTACATTAGTGGAAAATATATGCCAACAGCGTCACATTTTGGAATTTTTTCAGCTAAAGAAGAACAAAGTTTTACTAAGGTATTAGTTGGGTTAGATCAACGATTATCACATAATATTATAAACAATAATGATACAGCAAAGAGTCTTAAGGTTCAAAATTATTCATTTAAATACAAAAATAACCCATTTCTAGGATTTGCAGGAGCTATTGGTTATTCAATAGGCAATTCAAGAATAGAACTAGAAGTATCACATGAAATATTTGATACTAAAAACCCAGGAAACAATTATTTAAATGACTCTCACAAATATTGCGCTTTATCTCATGGAAGTCACATATGCAGTGATGGAAATAGCGGAGATTGGTACACTGCAAAAACTGATAAGTTTGTACTTCTGAAAAATGAAGGTTTACTTGACGTCTCATTTATGTTAAACGCATGTTATGACATAACAACTGAAAAAATGCCTTTTTCACCTTATATATGTGCAGGTATTGGTACTGATCTCATATCTATGTTTGAGACAACACAAAACAAAATATCTTATCAAGGAAAGTTAGGTTTAAACTATACTATAAACTCAAGAGTTTCTGTTTTTGCAGGTGGGCACTTTCATAAGGTAATAGGTAATGAATTTAAAGGTATTCCTACTCTATTACCTGATGGATCAAACATTAAAGTACAACAGTCTGCAACAGTAACATTAGATGTGTGCCATTTCGGGTTAGAGATTGGAAGTAGATTTTTCTTTTAATACTTCTATTGTACATGTTAAAAATAGTACTAGTTTGCTTCTGTGGTTTATAAACGCAAGAGAGAAATAGTTAGTAATAAATTAGAAAGTTAAATATTAGAAAAGTCATATGTTTTTCATTGTCATTGATACTCAACTAAAAGTAGTATAAATGTTACTTATTAATAATTTTACGTAGTATATTAAATTTCCCTTACAAAAGCCACTAGTATTTTATACTAAAAGCTATACTTTGGCTTGTATTTAATTTGTATTTTTACTACTGTTAATTTACTTTCACTGTTTCTGGTGTAAATATGAATTGTAAAAAAGTTTTCACAATAAGTGCATTGATATCATCCATATACTTCCTACCTAATGTCTCATACTCTAACCCAGTATATGGTAACAGTATGTATGGTAATTTTTACATATCAGGAAAGTACATGCCAAGTGTTCCTCATTTTGGAATTTTTTCAGCTGAAGAAGAGAAAAAAAAGACAACTGTAGTATATGGCTTAAAAGAAAACTGGGCAGGAGATGCAATATCTAGTCAAAGTCCAGATGATAATTTTACCATTCGAAATTACTCATTCAAGTATGCAAGCAACAAGTTTTTAGGGTTTGCAGTAGCTATTGGTTACTCGATAGGCAGTCCAAGAATAGAAGTTGAGATGTCTTATGAAGCATTTGATGTGAAAAATCCAGGTGATAATTACAAAAACGGTGCTTACAGGTATTGTGCTTTATCTCATCAAGATGATGCGGATGATGACATGACTAGTGCAACTGACAAATTTGTATATTTAATTAATGAAGGATTACTTAACATATCATTTATGACAAACATATGTTATGAAACAGCAAGCAAAAATATACCTCTCTCTCCTTACATATGTGCAGGTATTGGTACTGATTTAATTCACATGTTTGAAACTACACATCCTAAAATTTCTTATCAAGGAAAGCTAGGGTTGGCCTACTTCGTAAGTGCAGAGTCTTCGGTTTCTTTTGGTATATATTTTCATAAAATTATAAATAATAAGTTTAAAAATGTTCCAGCCATGGTACCTATTAACTCAGACGAGATAGTAGGACCACAGTTTGCAACAGTAACATTAAATGTATGCTACTTTGGATTAGAACTTGGATGTAGGTTCAACTTCTAATTTCGTGGTACACATATCACGAAGCTAAAATTGTTTTTTTATCTCTGCTGTATACAAGAGAAAAAATAGTAGTGAAAATTACCTAACAATATGACAGTACAAGTTTACCAAGCTTATTCTCACAAAACTTCTTGTGTCTTTTATCTCTTTACAATGAAATGTACACTTAGCTTCACTACTGTAGAGTGTGTTTATCAATGCTTTGTTTATTAATACTCTACATAATATGTTAAATTTTTCTTACAAAACTCACTAGTAATTTATACTAGAATATATATTCTGACTTGTATTTGCTTTATACTTCCACTATTGTTAATTTATTTTCACTATTTTAGGTGTAATATGAATTGCAAAAAAATTCTTATAACAACTGCATTAATGTCATTAATGTACTATGCTCCAAGCATATCTTTTTCTGATACTATACAAGACGATAACACTGGTAGCTTCTACATCAGTGGAAAATATGTACCAAGTGTTTCACATTTTGGTGTTTTCTCAGCTAAAGAAGAAAGAAACTCAACTGTTGGAGTTTTTGGATTAAAACATGATTGGAATGGAGGTACAATATCTAACTCTTCTCCAGAAAATATATTCACAGTTCAAAATTATTCGTTTAAATACGAAAACAACCCATTCTTAGGGTTTGCAGGAGCTATTGGTTATTCAATGGGTGGCCCAAGAATAGAACTTGAAGTTCTGTACGAGACATTCGATGTGAAAAATCAGAACAATAATTATAAGAACGGCGCACACAGATACTGTGCTTTATCTCATCATAGTTCAGCAACAAGCATGTCCTCCGCAAGTAACAAATTTGTTTTCTTAAAAAATGAAGGGTTAATTGACTTATCATTTATGATAAATGCATGCTATGACATAATAATTGAAGGAATGCCTTTTTCACCTTATATTTGTGCAGGTGTTGGTACTGATGTTGTTTCCATGTTTGAAGCTGTAAATCCTAAAATTTCTTACCAAGGAAAACTAGGATTAGGTTATAGTATAAGTTCAGAAGCCTCTGTTTTTATCGGTGGACACTTTCACAGAGTCATAGGTAATGAATTTAGGGACATCCCTGCTATGGTTCCTAGTGGATCAAATCTTCCAGAAAACCAATTTGCAATAGTAACACTAAATGTGTGTCACTTTGGTTTAGAACTTGGAGGAAGATTTAACTTCTGATTTTATTGTTGCCACACATTAAAAATGATCTAAACTTGTTTTTATTATTGCTACATACAAAAAAAAGAAAAATAGTGGCAAAAGAATGTAGCAATAAGAGGGGGGGGGGGGGACTAAATTTACCTTCTATTCTTCTAATATTCTTTACTATATTCAAGTAGCACAACTCAATGCTTCCAGGAAAATATGTTTCTAATATTTTATTTATTACCAATCTTATATAATATATTAAATTTCTCTTACAAAAACCTCTAATGTTTTATACTTAATATATATATTCTGGCTTGTATTTACTTTGCACTTCCACTATTGTTAATTTATTTTCACTATTTTAGGTGTAATATGAATTGCAAAAAAATTCTTATAACAACTGCATTAATATCATTAATGTACTCTATTCCAAGCATATCTTTTTCTGATACTATACAAGATGGTAACATGGGTGGTAACTTCTATATTAGTGGAAAGTATGTACCAAGTGTCTCACATTTTGGTAGCTTCTCAGCTAAAGAAGAAAGCAAATCAACTGTTGGAGTTTTTGGATTAAAACATGATTGGGATGGAAGTCCAATACTTAAGAATAAACACGCTGACTTTGCTGTTCCAAACTATTCGTTCAGATACGAGAACAATCCATTTCTAGGGTTTGCAGGAGCTATCGGTTACTCAATGGGTGGCCCAAGAATAGAATTCGAAATATCTTATGAAGCATTCGACGTAAAAAGTCCTAATATCAATTATCAAAATGACGCGCACAGGTACTGCGCTCTATCTCATCACACATCGGCAGCCATGGAAGCTGATAAATTTGTCTTCTTAAAAAACGAAGGGTTAATTGACATATCACTTGCAATAAATGCATGTTATGATATAATAAATGACAAAGTACCTGTTTCTCCTTATATATGCGCAGGTATTGGTACTGATTTGATTTCTATGTTTGAAGCTACAAGTCCTAAAATTTCCTACCAAGGAAAACTGGGCATTAGTTACTCTATTAATCCGGAAACCTCTGTTTTCATCGGTGGGCATTTCCACAGGATCATAGGTAATGAGTTTAGAGATATTCCTGCAATAGTACCTAGTAACTCAACTACAATAAGTGGACCACAATTTGCAACAGTAACACTAAATGTGTGTCACTTTGGTTTAGAACTTGGAGGAAGATTTAACTTCTAATTTTATTGTTGCCACATATTAAAAATGATCTAAACTTGTTTTTATTATTGCTACATACAAAAAAAGAAAAATAGTGGCAAAAGAATGTAGCAATAAGAGGGGGGGGGGGGGACCAAATTTATCTTCTATGCTTCCCAAGTTTTTTCTCGCTATTTATGACTAAACAACAGAAGGTAATATCCTCACGGAAAACTTATCTTCAAATATTTTATTTATTACCAATCTTATATAATATATTAAATTTCTCTTACAAAAATCACTAGTATTTTATACCAAAATATATATTCTGACTTGCTTTTCTTCTGCACTTCTACTATTTTTAATTTATTTGTCACTATTAGGTTATAATAATATGAATTGCAAAAGGTTTTTCATAGCAAGTGCATTGATATCACTAATGTCTTTCTTACCTAGCGTATCTTTTTCTGAATCAATACATGAAGATAATATAAATGGTAACTTTTACATTAGTGCAAAGTATATGCCAAGTGCCTCACACTTTGGCGTATTTTCAGTTAAAGAAGAGAAAAACACAACAACTGGAGTTTTCGGATTAAAACAAGATTGGGACGGAGCAACAATAAAGGATGCAAGCAGCAGCCACACAATAGACCCAAGTACAATATTCTCCATTTCAAATTATTCATTTAAATATGAAAACAATCCATTTTTAGGGTTTGCAGGAGCTATTGGCTACTCAATGGGTGGTCCAAGGGTAGAGTTTGAAGTGTCTTACGAAATATTTGATGTAAAAAACCAAGGTAACAGTTACAAGAACGATGCTCACAAATATTGCGCTTTATCAAGACACACCGGAGGTATGCCACAAGCCGGTCATCAAAATAAATTTGTCTTCCTAAAAAATGAAGGATTACTTGACATATCACTTATGATAAACGCATGTTATGATATAACAATCGACAGCATGCCATTTTCTCCATATATATGTGCAGGTATTGGTAGTGACTTAGTTTCGATGTTTGAAACTACAAATCCTAAAATTTCTTATCAAGGAAAATTAGGTGTAAGTTACTCCATAAGCCCAGAAGCATCTGTTTTTGTTGGAGGACACTTTCACAGAGTTATAGGTAATGAATTTAAAGACATTCCTGCAATAACTCCTGCTGGAGCAACAGAAATTAAAGGCACACAGTTTACAACAGTAACATTAAACATATGCCACTTCGGACTAGAGCTTGGAGGCAGGTTTACTTTTTAATTTAGCTTATAACTTTCACAGTAATCCAGTGTAACACTAAAAGCTAAGTTATATCAATGGTAAAGTAGCTAACAATTATATTATTTTGAAACCAGTTATATATTACACACATTGTAATTGTTAGCTAATTGTTGAGCTTATTAGCAATCATACATCCAAAGATAATTTACATGTAGTTATCAATCTCATATCTTATTATGAATCACCTTCTACACAGATTAGCAGAAATATATAAACATTAAAGTTACATTCTTATTCTAAAGTCAAAGAAGTCACCAACTTAACAGAACAAAACTTAGTCAATTAAATTAAGATACCATGACAGCAGTACTAACACACAGAAAGCTTTAGGATTTTTATATAGCAAAACCCACAACAACACTCATTTTACATAAATGCAAAACTATAAAGTCTTCAACTCTACACTTTTACTCATACATACAAGTAATTAAAGTCACTTATTACAGTTCTAAGACTCATTTTAAAGACATATAACAGCATAATCGTAATACACAAAACACACACTTATAGATTATATATAATCAAATAACATTTAGATTGAAGTATAATACAATCAACACTAAATTTGAAAAAAATCCGCCAGTTAACTTCTCAACACAATAACTCTATAGCGCAAATCTAAATCCAATCTCCCAACCAAAATAATCAGTATTTAAAGTAGCAGAAGCTGAAGTAGTTCTAGGAACGTCAGATAATGCAGTAGGATGGTAAGCTATTTCTACTCTCTCATGCCTATCACCTACAACCTTATGGTAATAACCCCCACCAAACAACATAGTATTAACATTTAGAGGGTAGTTGACACCAAACTTAACTTGATAAGAAAACTTAGGCAATGATATACCTAAAAACTTTATATAATCTGCACCAACACCAGCACACATATAAGGTGCTAAAGGAATACTACCACTAGCAATATCATAACAAACATTTACATTAAGAGACTTGTCAACAACGCCGTTATTCTCTAGTACTATAAACTTATTATCACTATTTGTAGCATTTCGAGACAAAGCAAAAAATTTGTAGCTTTGGCTATTCTCAGGGTACCATTGTCTTTCAGGTTCAAAATTCTCATAAGAACCTTCAAATTCTACCCTAAAGTCATTAACATAATATCCAATGATACCACTAAACCCTGCAAAACTGCTTGCATAAGTAGGGTCATATGATCGTGTAAAATTGCTGTGAGTATTTATCTCAGACTTATCAAGACCTAACGCAAAAATCTTTTTTGTAATACCAGGAATTGTTTCTTCAGCTGAAAAATTACTAAAATTGGGAATACCAACTTTATACTGACTACCTATATAAAGTCCTCTCCTCCCTTCAGAAAAATTTGCATCAGAAAAAGCACCATCAGATAAGAAAAAAACAAATGTACTCAGCGTAACACCTACAACAAATCTTTTGTAATTCATCTTAATAACCATTAATAACAAGGTAAACCATGATAATTTACTACAACAAGCTATGCCAAGTCAAGTAATTGTAAATAATTCTATCTGTTATCAATGAACACATCCAAAGCACATAAAAACACTTATTAACAATTAGCAAAGTATATAAATCTCACTTTTTATTACAACAACAAAAAAATAATAAAACCATATTAACTAATCTACTATACAAATACCTTAACACTAACCTCAATACCAAAATATTCCAATATTAAGTTTGACTACTGCTGAAGTACTAACAAAAATGAATATCATTACAGTACCACTACACAATACCTATTCATTACCAATTATCCTACGGTAATATCCATGAGATATTAATCAACCAACCCATAATCCTACTAAAGAAATGCTTCAATACTATTGAGTAAAAAACTTTAACAATGTCTTCTCAGACACCTATATCAAAGAAAAAGGAATAACGCATAGTACCATATTTTACAA
>Bartonella_henselae 
AGATGGATGGTTCCAAGCCTTCTGGCGATCTAGACAAAACAAGTCCACCGTGGGCTTTGAAAAACGCTTTCCTTGATAAAATTTAAGCGTTTTATAAGAGGATGCCGGGGAAGGTTTTCCGGTTTATCCCGGAGGGCTTGTAGCTCAGTTGGTTAGAGCGCGCGCTTGATAAGCGTGAGGTCGGAGGTTCAAGTCCTCCCAGGCCCACCAGTTTATCCATTACTTTCATAAGTGCTTTTAAAAAATAAGTACTTCTAAAAAGATTGCTTCTAAAAAGCTTATCAAAATTGGCAGGCTTATTGCTTTTGTGTGAGTAATCCAAAGTTAAAGCAAATTAATGGCAAAAAAACAGTTCAAATGCTAAATACTAAGGAGTCAAAATTCCTTGCAAAGTGATTTTTACAGCGTCCATTTGGTTGATATAAATTCCAAATGCTCATAGACGTCAATGCCTATATGAAACTATCGGTTCAATCATATCGCTTTGAGTTATATAGATTTTGTAATCCCTCTTTTGATCGTTTTAAACGCTTTATTCTGATTTAGGGGCCGTAGCTCAGCTGGGAGAGCACCTGCTTGCAAGCAGGGGGTCGTCGCTCGATACATCCGCCCCTT
>Bartonella_vinsonii 
ATCCCAAGCCTTCTGGCGATCTCTTAAAAACAAACCCTCATTCTTTAAAAAAAGAGGGCTTTTTAAGAAAACACCCTTTAAGAAAAAGTTTTTTATAAAATTAAAGAAAAACTTTCTTGTAAGAGTGTATTTTTTATCTAAGAGTTTTCCGGGGAAGGTTTTCCGGTTTATCCCGGAGGGCTTGTAGCTCAGTTGGTTAGAGCGCGCGCTTGATAAGCGTGAGGTCGGAGGTTCAAGTCCTCCCAGGCCCACCAATTTAGAATTACCAATTGGAATTGCTTAACCCACTGTTGAGAAACTCCCTCCTTTATGAGAGAAATCTCTAAAAACAAGAGAAAGCTCTTGAGAGCCTCAAATGATAGATTTCAAATTCTCAATAAGATTTAAACCCATCAGATCTAAATCAATAAGGTTTAAAAGTGTTGGTAAAATGTTCATAATATATTTTATAAAAATATTGAGAGTTATGGAGATATTAAGAGATTTTTCGGACACTATTGATAAATCTTGGCAAGAAAATTGATAAAAATCGGGAAATTGATAAAAATCGGTTTAGGGGTTAGCGCTTTCGTTTAGGGGCCGTAGCTCAGCTGGGAGAGCACCTGCTTTGCAAGCAGGG
>Cytauxzoon_felis 
CCTGGTTGATCCTGCCAGTAGTCATATGCTTGTCTTAAAGATTAAGCCATGCATGTCTAAGTATAAGCTTTTATATGGTGAAACTGCGAATGGCTCATTAAAACAGTTATAATTTATTTGATATTCGTTTCTACATGGATAACCGTGCTAATTGTAGGGCTAATACATGTTCGAGACCTATTTTTAATAGGTGGCGTTTATTAGACCTTAAACCATCCCGCTTCGGCGGTATATCGGTGATTCATAATAAATATGCGAATCGCATTGCTTTATGCTGGCGATGTATCATTCAAGTTTCTGACCTATCAGCTTTGGACGGTAGGGTATTGGCCTACCGGGGCAGCGACGGGTAACGGGGAATTAGGGTTCGATTCCGGAGAGGGAGCCTGAGAAATGGCTACCACATCTAAGGAAGGCAGCAGGCGCGTAAATTACCCAATCCTAACACAGGGAGGTAGTGACAAGAAATAACAATACGAGGCTTAAAGTCTTGTAATTGGAATGACGGAAATTTAAGCTCTTTCCGGAGTATCAATTGGAGGGCAAGTCTGGTGCCAGCAGCCGCGGTAATTCCAGCTCCAATAGCGTATATTAAACTTGTTGCAGTTAAAAAGCTCGTAGTTGAATTTCTGCTGCATCATTTATATTCCTTAATCGGTTTATTTATGTTGTGGCTTTTTCTGGTGATTATATTTCGGTATGATTATCCAGATTGTTACTTTGAGAAAATTAGAGTGCTTAAAGCAGGCTTTTGCCTTGAATACTTTAGCATGGAATAACTAAGTAGGACTTTGGTTCTATTTTGTTGGTTTAAGAGCCAAAGTAATGATTAATAGGAACAGTTGGGGGCATTCGTATTTAACTGTCAGAGGTGAAATTCTTAGATTTGTTAAAGACGAACTACTGCGAAAGCATTTGCCAAGGATGTTTTCATTAATCAAGAACGAAAGTTAGGGGATCGAAGACGATCAGATACCGTCGTAGTCCTAACCATAAACTATGCCGACTAGAGATTGGAGGTCGTCAGTTTGAACGACTCCTTCAGCACCTTGAGAGAAATCAAAGTCTTTGGGTTCTGGGGGGAGTATGGTCGCAAGGCTGAAACTTAAAGGAATTGACGGAAGGGCACCACCAGGCGTGGAGCCTGCGGCTTAATTTGACTCAACACGGGAAAACTTACCAGGTCCAGACAGAGGAAGGATTGACAGATTGATAGCTCTTTCTTGATTCTTTGGGTGGTGGTGCATGGCCGTTCTTAGTTGGTGGAGTGATTTGTCTGGTTAATTCCGTTAACGAACGAGACCTTAACCTGCTAAATAGGATCTGAGAATAAACTTTATGTTGTCTCAGCATCGCTTCTTAGAGGGACTTTGCGGTTATAAATCGCAAGGAAGTTTAAGGCAATAACAGGTCTGTGATGCCCTTAGATGTCCTGGGCTGCACGCGCGCTACACTGATGCATTCATCGAGTATATCCTTGGCCGAGAGGCTTGGGTAATCTTTAGTATGCATCGTGATGGGGATTGATTATTGCAATTATTAATCATGAACGAGGAATGCCTAGTAGACGCGAGTCATCAGCTCGTGTCGATTACGTCCCTGCCCTTTGTACACACCGCCCGTCGCTCCTACCGATCGAGTGATCCGGTGAATTATTCGGACTGTGGTGAATCTAATTCGTTAGATACGCCATGGAAAGTTTTGTGAACCTTATCACTTAAAGGAAGGAGAAGTCG
>C_Myco_haemominutum
AACACATATTTAACTTACCTGCACGAGGAAAATAGCAACTCGAAAGAGTTATTAATACTCCATAGGTTTGAGACCCAAATTAAAGGGAGCGTTCTGGGAAACTAGAGCTTCGCGAGCAGAGAGGAGTATGTCCTATTAGGTTGTTGGTGGGGTAATTGCCTACCAAGCCGATGATGGGTAGCTGGACTGAGAGGTCGACCAGCCGCAATGGGATTGAAATACGGCCCATATTCCTACGGGAAGCAGCAGTGAGGAATTTTTCACAATGGACGAAAGTCTGATGGAGCAATACCATGTGAACGATGAAGGTCTTCTGATTGTAAAGTTCTTTTATTTAGGAAAAAAAGCTTGATAGGAAATGATTAAGCCTTGATTGTACTAAATGAATAAGTGACAGCTAACTATGTGCCAGCAGCTGCGGTAAAACATAGGTCACGAGCATTATCCGGATTTATTGGGCGTAAAGGAAGCGTAGGCGGACAAATTGATCTATTGTTAAAGGCACTTGCTCAACGAGTTGTTTGTGATAGATATCGTTTGTCTAGAATTAGTTAGGAGATACTGGAATTCAATGTGTAGCGGTGGAATGCGTAGATATATTGAGGAACACCGGAGGCTAAGGCGAGTATCTAGGACATAATTGACGCTGAGGCTTGAAAGCGTGGGGAGCAAATGGGATTAGATACCCCAGTAGTCCACGCCGTAAACGATGGGTATTAGGTATTTGGTCTAGGACTGAGTGCTGTAGCTAACGCGTTAAATACCCCGCCTGGGTAGTATATATGCAAATATGAAACTCAAAGAAATTGACGGGGACCTGAACAAGTGGTGGAGCATGTTGCTTAATTCGATAATACACGAAAAACCTTACCGAGGCTTGTAATCTTTTGCGAAGCTATAGAAATATAGTGGAGGTTATCAGAATGACAGGTGGTGCATGGCTGTCGTCAGCTCGTGTCTTGAGATGTTTGGTTAAGTCCCGTAACGAGCGCAACCCTTCTCTTTAGTTAAATAGTTCTAAAGTGACTGAATCGTAAGATATAGGAAGGCTGGGGCCAAGTCAAGTCATCATGCCCCTTATGCCTCGGGCTGCAAACGTGCTACAATGGTAGGCATAATGTGTCGCAATCTAGAAATAGGGAGCTAATCACCGAAAACCTATCTCAGTCCGGATAAAAGGCTGCAATTCGCCTATTTGAAGTTGGAATCACTAGTAATCCTGTGTCAGCTATATCAGGGTGAATGCGTTCCCAGGTCTTGTACACACCGCCCGTCAAACTATGGGAGAAAGTACTAGTTGAAACCGTATTAAATTA
>M_haemofelis 
CCAAGGTTAGTGGCAAACGGGTGAGTAATACATATCTAACATGCCCCTCTGTGGGGGATAGCCGCTTGAAAAAGCGATTAATACCCCATAGGAAGCTTTATCCATGATTTAGCTTTTAAAGCCTTCGGGCGCTGAGGGATTGGGATATGCTCTATTAGCTAGTTGGCGGGATAAAAGCCCACCAAGGCAATGATAGATAGCTGGTCTTAGAGGATGAACAGCCACAATGGGATTGAGATACGGCCCATATTCCTACGGGAAGCAGCAGTAGGGAATCTTCCACAATGGACGAAAGTCTGATGGAGCAATACCATGTGAACGATGAAGGCCTTTTTGGTTGTAAAGTTCTTTTACGAGGGATAATTATGATAGTACTTCGTGAATAAGTGACAGCAAACTATGTGCCAGCAGCTGCGGTAATACATAGGTCGCAAGCATTATTCGGATTTATTGGGCGTAAAGCAAGCGCAGGCGGATGTGTAAGTTCTGTGTTAAATGCAGCTACTCAATAGTTGTATGCACCGAATACTACATGTCTAGATTGTGGTAGGGAGTTTCGGAATTAAGCATGGAGCGGTGGAATGTGTAGATATGCTTAAGAACACCAGAGGCGAAGGCGGAAACTTAGGCCATAAATGACGCTTAGGCTTGAAAGTGTGGGGAGCAAATGGGATTAGATACCCCAGTAGTCCACACCGTAAACGATGGGTATTAGATATTAGGGCTTTAGCTTTAGTGTTGTAGCTTACGCGTTAAATACCCCGCCTGGGTAGTACATATGCAAATATGAAACTCAAAGGAATTGACGGGGACCTGAACAAGTGGTGGAGCATGTTGCTTAATTCGATAATACACGAAAAACCTTACCAAGGTTTGACATCCCTCGCAAAGCTATAGAAATATAGTAGAGGTTATCGAGGTGACAGGTGGTGCATGGCTGTCGTCAGCTCGTGTCTTGAGATGTTTGGTTAAGTCCCGCAACGAGCGCAACCCCACTCTTTAGTTACTTGTCTAAAGAGACTGCACAGTAATGTAGAGGAAGGATGGGATCACGTCAAGTCATCATGCCCCTTATGCCTTGGGCTGCAAACGTGCTACAATGGCGAACACAATGTGTTGCAAACCAGCGATGGTAAGCTAATCACCAAATTTCGTCTCAGTTCGGATAGGAGG
>C_M_turicensis
GAACTGTCCAAAAGGCAGTTAGCGGCGAACGGGTGAGTAATACATATTTAACATGCCCTCCGGAAGGAAATAGCCGTTCGAAAGAACGATTAATGTCCTATAGTATCCTCCATCAGACAGAAGGGGGATTTAAAGGTGAAAACCGCCGGAGGATTGGAATATGTCCTATTAGCTAGTTGGCGGGATAAAAGCCCACCAAGGCGATGATAGGTAGCTGGTCTAAGAGGATGAACAGCCACAATGGGATTGAGATACGGCCCATATTCCTACGGGAAGCAGCAGTAGGGAATCCTCCACAATGGGCGAAAGCCTGATGGAGCAATGCCATGTGAACGATGAAGGCCAGACAGGTCGTAAAGTTCTTTTAGAGGGGAAAAATTTGATGGTACCCTCTGAATAAGTGACAGCAAACTATGTGCCAGCAGCTGCGGTAATACATAGGTCGCGAGCGTTATTCGGATTTATTGGGCGTAAAGCAAGCGCAGGCGGATGAATAAGTTCTGCATTAAAAGCAGCTGCTTAACAGTTGTTTGTGCCGAATACTATTCATCTAGAATGTGGTAGGAAGTTTTGGAATTAAATATGGAGCGGTGGAATGTGTAGATATATTTAAGAACACCAGAGGCGAAGGCGAAAACTTAGGCCATTATTGACGCTTAGGCTTGAAAGTGTGGGTAGCAAATGGGATTAGATACCCCAGTAGTCCGCACCGTAAACGATGGGTATTAGATGTCGGGATTTGTGTTTCGGCGTTGTAGCTTACGTGTTAAATACCCCGCCTGGGTAGTACATATGCAAATATGAAACTCAAAGGAATTGACGGGGACCTGAACAAGTGGTGGAACATGTTGCTTAATTCGATAATACACGAAAAACCTTACCAAGGTTTGACATCCTTTGCAAAGCCATAGAAATATGGTGGAGGTTATCAGAGTGACAGGTGGTGCATGGTTGTCGTCAGCTCGTGTCATGAGATGTTTGGTTAAGTCCCGCAACGAGCGCAACCCTACTCTTTAGTTGATTGTCTAAAGAGACTGAACAGTAATGTATAGGAAGGATGGGATCACGTCAAATCATCATGCCCCTTATGCCTTGGGCCGCAAACGTGTTACAATGGTGAGTACAATGTGTCGCGAACCAGCGATGGTAAGCTAATCACCAAAACTCATCTCAGTCCGGATAAAAGGCTGCAATTCGCCTTTTTGAAGTTGGAATCACTAGTAATCCCGTGTCAGCTATATCGGGGTGAATACGTTCCCAGGTCTTGTACACACCGCCCGTCAAACTATGAGAGGAAGGGGCATTTGAAAACACATTCAATTGTGTCAAGAATGAAACTTCT
>M_haemocanis
CCAAGGTTAGTGGCAAACGGGTGAGTAATACATATCTAACATGCCCCTCTGTGGGGGATAGCCACTTGAA
AAAGTGATTAATACCCCATAGGAAGCTTTATCCATGATTTAGCTTTTAAAGCCTTCAGGCGCTGAGGGAT
TGGGATATGCTCTATTAGCTAGTTGGCGGGATAAAAGCCCACCAAGGCAATGATAGATAGCTGGTCTTAG
AGGATGAACAGCCACAATGGGATTGAGATACGGCCCATATTCCTACGGGAAGCAGCAGTAGGGAATCTTC
CACAATGGACGAAAGTCTGATGGAGCAATACCATGTGAACGATGAAGGCCTTTTTGGTTGTAAAGTTCTT
TTACGAGGGATAATTATGATAGTACTTCGTGAATAAGTGACAGCAAACTATGTGCCAGCAGCTGCGGTAA
TACATAGGTCGCAAGCATTATTCGGATTTATTGGGCGTAAAGCAAGCGCAGGCGGATGTGTAAGTTCTGT
GTTAAATGCAGCTACTCAATAGTTGTATGCACCGAATACTACATGTCTAGATTGTGGTAGGGAGTTTCGG
AATTAAGCATGGAGCGGTGGAATGTGTAGATATGCTTAAGAACACCAGAGGCGAAGGCGGAAACTTAGGC
CATAAATGACGCTTAGGCTTGAAAGTGTGGGGAGCAAATGGGATTAGATACCCCAGTAGTCCACACCGTA
AACGATGGGTATTAGATATTAGGGCTTTAGCTTTAGTGTTGTAGCTTACGCGTTAAATACCCCGCCTGGG
TAGTACATATGCAAATATGAAACTCAAAGGAATTGACGGGGACCTGAACAAGTGGTGGAGCATGTTGCTT
AATTCGATAATACACGAAAAACCTTACCAAGGTTTGACATCCCTCGCAAAGCTATAGAAATATAGTAGAG
GTTATCGAGGTGACAGGTGGTGCATGGCTGTCGTCAGCTCGTGTCTTGAGATGTTTGGTTAAGTCCCGCA
ACGAGCGCAACCCCACTCTTTAGTTACTTGTCTAAAGAGACTGCACAGTAATGTAGAGGAAGGATGGGAT
CACGTCAAGTCATCATGCCCCTTATGCCTTGGGCTGCAAACGTGCTACAATGGCGAACACAATGTGTTGC
AAACCAGCGATGGTAAGCTAATCACCAAATTTCGTCTCAGTTCGGATAGGAGG
>Rickettsia_spp
CTTCTATGTTACAAGCCTGTAACGGTCCGGGCGGTATGAATAAACAAGGTACAGGAACACTTCTTGGCGGTGCTGGTGGCGCATTACTTGGTTCTCAATTCGGTAAGGGCAAAGGACAGCTTGTTGGAGTAGGTGTAGGTGCATTACTTGGAGCAGTTCTTGGTGGACAAATCGGTGCAGGTATGGATGAGCAGGATAGAAGACTTGCAGAACTTGCCTCACAGAGAGCTTTAGAAACAGCTCCTAGCGGTAGTAACGTAGAATGGCGTAACCCGGATAACGGCAATTACGGTTACATAACACCTAATAAAACTTATAGAAATAGCACTGGTCAATATTGCCGTGAGTACACTCAAACAGTTGTAATAGGCGGAAAACAACAAAANGCATACGGTAATGCATGCCGCCAACCT
>R_asembonensis
TACGGGAACACTTCTTGGCGGTGCCGGCGGTGCATTACTTGGTTCTCAATTCGGTAAGGGCAAAGGACAG
CTTGTCGGAGTAGGTGTAGGTGCATTACTTGGAGCAGTTCTTGGTGGACAAATAGGTGCAGGTATGGATG
AGCAGGATAGAAGACTTGCAGAACTCACCTCACAAAGAGCTTTAGAAGCAGCTCCTAGCGGTAGTAGTAC
AGAATGGCGTAATCCGGATAACGGCAATTATGGTTACGTAACACCTAATAAAACTTATAGAAATAGCACT
GGTCAATATTGCCGTGAGTACACTCAAACAGTTGTAATAGGCGGAAAACAACAAAAAGCATACGGTAATG
CATGCCGC
>R_felis
GTACGGGAACACTTCTTGGCGGTGCCGGCGGTGCATTACTTGGTTCTCAATTCGGCAAGGGCAAAGGACA
GCTTGTCGGAGTAGGTGTAGGTGCATTACTTGGAGCAGTTCTTGGTGGACAAATAGGTGCAGGTATGGAT
GAGCAGGATAGAAGACTTGCTGAACTCACTTCACAAAGAGCTTTAGAAGCAACACCTAGCGGCACTAGCG
TAGAATGGCGTAATCCGGATAACGGTAATCATGGTTACGTAACACCTAATAAAACTTATAGAAATAGCAC
TGGTCAATATTGCCGTGAGTACACTCAAACAGTTGTAATAGGCGGAAAACAACAAAAAGCATACGGTAAT
GCATGCCGCCAACCTGACGAACAAT
>TM01
TCGGACACCCTCTGAACGATCTCGGCGTCTATATCTTCTCTGAGCTGCTCCAGTCTTCCGTAGAGATCCTTTATCTGAGAAACCATCTGTTGCGCTCTGGAAACAACCTCCGCCTTCGAGGCTGTGCTGCTGGGGTCGGACATGACTTCCTTGAAAGCGTTCCAGAAGTTGTCCACGAGACTTCTTATACCGTCTTCCCCTG
>TM02
GGTTTTGAAGTCGTTGTTCTAACTCCTTTGTGTTGAACATGAAAATCACAAAATCTGGTACCACAAAGCCAAAGACCAGCACGAGGAGAGTCAAAACGGCGAACCAGATAGCGAACTTCCTGTTTATTCCCCTCACTTTTCCACCGCCTCGTACTCAAGCCTGT
>TM03
CCGCGAGCGGGGTGTGAAGGAGTCTCTCGTTGACAGACTCGCTCTGAACGATAAAAGAATCGATGAGATGATAAAAGCGTGTGAGACGGTGATTGGACTGAAAGATCCCGTGGGAGAAGTGATCGATTCTTGGGTGAGAGAAGACGGACTCAGAATAGCGAGAGTGAGGGTTCCCATCGGT
>TM04
CTCACAGACAGCCCTTCTGTTCGATTGGGAAAGCTGGTGGGCGATGGAAGACACCCTGACACCTAGCGTAGACTTCAGGTATTTAAACGAAGTGCAGAAGTACTTCAAGGCACTTGTGAAAACCGGCCTTGGAGTCGATGTTGTTGGGAAAGATCAGAATTTTGAAAGGTACAGAGTCCTCGTTGCTCCGGTGCT
>TM05
GTTTACGATGTGATCTACTTCGACACACCACTTGTTGTGAAAGCAAGAAAACTTGGTGTGAAACACATCATAAAGGGAAACCTCATGTTTTACTACCAGGCAATGGAGAATCTGAAGATATGGGGAATATACGACGAGGAGGTTTTCAAAGAAGTGTTCGGGG
>TM06
AAGAATAGCAGCGTTCGGAGGAGATGGAACGGTAAATGAGATGGTAAACGGGATCTTTCTGAACGGATACGATTTAAGAGAAGTTGTCTTCGGATGGATACCGTTTGGAAGCGGCAAAGACTGGGCGAGAACGATCGGAGTTCCTCTCGAGATCGAAGAA
>TM07
CTGTGATCGATCCGTGGAAGGAACTGAAAAGAAACTTCAAATCTTTCGTTGAGAGTATAGACAGGGCAGGGAATCTCATCGTCATAAAGACGATACCAGGTACCGCAAGCGGTATCGCTCGGGTTATAGACAGACTCGACATAGACGAAATCGTAGGTACTCTCGCTGGAGACGA
>TM08
CGGGAAAAACGGTGGGTACGGCCTCATGATAAAAATAAAATCCGCTTCTTACGAACACATATACGGGCATCTTTCCCAAATAGATGTCTACGAGGGTCAGTACGTAAAGAAAGGTCAGATAATAGGAAGGGTGGGAAACACCGGCTTGAGTACAGGGCCTCACC
>TM09
TATCGTTGTAGCGTAACCTGGTCCTCCTGTAGTGAGCACGTATACCCCTGCAAAGCTTCTTAATGTGTGAGCGATCGCTGTCATCAACACTAAGAGATTTGTATTGCTCATAGCAGGAAATACCACGTACCAGAATCTCTGCCATCTATTTGCACCATCGATCATCGCG
>TM10
CGTTTCTCGAGGCTGTGAGCGGAGAACTCTCTTCTTTCCAGGAAAAGGTGCTCGGTATGAAGGCGGGTACCACTCTCATTCTCTCCGACGAAGAAGTGAAGAAACTCTATGAACTTCTCGATGGTTTACAGCTCGAATATTCTGGAGACAACCCACTCGTTCCTGTCTACAGAA
>TM11
CAGCTTTGATTGGCATAAGAGACTGCTGAACAAAATGACGCTCGAGATACCGGGGCTTCGCCCTGCCGTGATTTCAAAAAGGCTCAAAGAAATGCTGGACGAATATCTGAGATTCAGACATGTTTTCAGAAACGTGTACGGTTATCTTCTGCAATGGGAGAGGATGAAGCCTCTTCTG
>TM12
CTTTTCCCCGTCAGCGATCGGTATGAGAAAGAACGTTCCCTCCTCTGTTTCGAGTCTGGCCTGCGGCCTTTTCCCGAAGACGAGCCAGTCGTATATTCTCTCAAAGAAAGTCGCTATCTCTTTTGAGTGGAACACGATGAGGTTGTTCAGATGTTCTTCGAGACTGGGCCTGTTGAAGTT
>TM13
TTCGTACACGGGGAAGGAAATCTCATTGTGGAAGTTTATGTAAACGGTGAAAAGATAGGGGAGTTTCCTGTTCTTGAAAAGAACGGAGAAAAGCTCTTCGATGGAGTGTTCCACCTGAAAGATGTGAAACTATGGTATCCGTGGAACGTGGGGAAACCGTACCTGTACGATTT
