# Supplementary material for: Targeted Next-Generation Sequencing for Comprehensive Testing for Selected Vector-Borne Pathogens in Canines
Source: Pathogens. 2022 Aug 24;11(9):964. doi: 10.3390/pathogens11090964 (PMC9503002; doi:10.3390/pathogens11090964)
Supplement: Supplementary file 1 [file pathogens-11-00964-s001.zip › WGAG19041_PRD_VBDv01 (1).bed.txt]

track name="PURDUE_CANINE_FELINE_COMBO2_Designed" description="Amplicon_Insert_PURDUE_CANINE_FELINE_COMBO2" db=other ionVersion=4.0 type=bedDetail
APlatysGroel	18	109	APlatysGroel_1.25335	.	GENE_ID=APlatysGroel;Pool=1
MycoHaemoc	18	153	MycoHaemoc_1.422	.	GENE_ID=MycoHaemoc;Pool=1
TM01	19	175	TM01_1.33132	.	GENE_ID=TM01;Pool=2
TM08	19	143	TM08_1.4102	.	GENE_ID=TM08;Pool=2
TM10	19	152	TM10_1.3602	.	GENE_ID=TM10;Pool=2
TM12	19	160	TM12_1.10512	.	GENE_ID=TM12;Pool=2
WNV	20	245	WNV_1.53507	.	GENE_ID=WNV;Pool=1
TM04	21	170	TM04_1.12512	.	GENE_ID=TM04;Pool=2
TM07	21	155	TM07_1.7802	.	GENE_ID=TM07;Pool=2
TM06	22	137	TM06_1.422	.	GENE_ID=TM06;Pool=2
TM09	23	150	TM09_1.9232	.	GENE_ID=TM09;Pool=2
BQuintPap31	24	193	BQuintPap31_1.47301	.	GENE_ID=BQuintPap31;Pool=1
TM11	24	156	TM11_1.6012	.	GENE_ID=TM11;Pool=2
RMSF	25	203	AMPL1571032	.	GENE_ID=RMSF;Pool=2
ECanisVirb	26	250	ECanisVirb_1.2338	.	GENE_ID=ECanisVirb;Pool=1
TM02	26	139	TM02_1.2432	.	GENE_ID=TM02;Pool=2
TM05	27	140	TM05_1.6872	.	GENE_ID=TM05;Pool=2
Babesia	29	209	AMPL1571125	.	GENE_ID=Babesia;Pool=2
BVinson	29	248	BVinson_1.38356	.	GENE_ID=BVinson;Pool=1
MycoHaemat	31	157	MycoHaemat_1.459	.	GENE_ID=MycoHaemat;Pool=1
TM03	31	163	TM03_1.9582	.	GENE_ID=TM03;Pool=2
FTlrnsIglC	32	192	FTlrnsIglC_1.12503	.	GENE_ID=FTlrnsIglC;Pool=1
Y_pestis_pla	33	197	Y_pestis_pla_1.28186	.	GENE_ID=Y_pestis_pla;Pool=1
TM13	35	150	TM13_1.8682	.	GENE_ID=TM13;Pool=2
EEERNAPol	37	263	EEERNAPol_1.1.73385	.	GENE_ID=EEERNAPol;Pool=2
EEwingii	37	226	EEwingii_1.1513	.	GENE_ID=EEwingii;Pool=1
Bartonella_vinsonii	40	265	AMPL1571067_1_2	.	GENE_ID=Bartonella_vinsonii;Pool=2
EEwingiiSodB	44	265	EEwingiiSodB_1.6076	.	GENE_ID=EEwingiiSodB;Pool=2
FTlrnsIglC	44	232	FTlrnsIglC_1.11540	.	GENE_ID=FTlrnsIglC;Pool=2
EChaffVirb	51	187	EChaffVirb_1.5448	.	GENE_ID=EChaffVirb;Pool=1
Rickettsia_spp	54	135	AMPL1571101	.	GENE_ID=Rickettsia_spp;Pool=2
AplsPhgAnk	72	292	AplsPhgAnk_1.1.30695	.	GENE_ID=AplsPhgAnk;Pool=2
FTlrnsTUL4	74	297	FTlrnsTUL4_1.12167	.	GENE_ID=FTlrnsTUL4;Pool=2
APlatysGroel	77	307	APlatysGroel_1.10834	.	GENE_ID=APlatysGroel;Pool=2
FTlrnsIns	79	281	FTlrnsIns_1.43768	.	GENE_ID=FTlrnsIns;Pool=2
Bartonella_henselae	92	302	AMPL1571064	.	GENE_ID=Bartonella_henselae;Pool=2
Anaplasma_platys	101	284	AMPL1571059	.	GENE_ID=Anaplasma_platys;Pool=2
Anaplasma_phago	104	287	AMPL1571057	.	GENE_ID=Anaplasma_phago;Pool=2
AplsPhgGroEL	106	332	AplsPhgGroEL_1.1.107513	.	GENE_ID=AplsPhgGroEL;Pool=2
Rickettsia_spp	124	342	AMPL1571102	.	GENE_ID=Rickettsia_spp;Pool=1
BQuintPap31	132	354	BQuintPap31_1.93351	.	GENE_ID=BQuintPap31;Pool=2
RMSF	192	394	AMPL1571033	.	GENE_ID=RMSF;Pool=1
Lyme_fla	197	425	Lyme_fla_1.59725	.	GENE_ID=Lyme_fla;Pool=2
Babesia	198	418	AMPL1571126	.	GENE_ID=Babesia;Pool=1
EEwingiiSodB	202	282	EEwingiiSodB_1.7459	.	GENE_ID=EEwingiiSodB;Pool=1
EChaffVirb	223	323	EChaffVirb_1.15198	.	GENE_ID=EChaffVirb;Pool=1
Y_pestis_pla	224	321	Y_pestis_pla_1.23914	.	GENE_ID=Y_pestis_pla;Pool=1
FTlrnsIglC	225	447	FTlrnsIglC_1.9686	.	GENE_ID=FTlrnsIglC;Pool=1
BQuintPap31	228	447	BQuintPap31_1.82250	.	GENE_ID=BQuintPap31;Pool=1
AplsPhgGroEL	230	454	AplsPhgGroEL_1.1.176510	.	GENE_ID=AplsPhgGroEL;Pool=1
WNV	237	469	WNV_1.8789	.	GENE_ID=WNV;Pool=2
BVinson	238	461	BVinson_1.8339	.	GENE_ID=BVinson;Pool=2
Bartonella_vinsonii	263	339	AMPL1571068_1_2	.	GENE_ID=Bartonella_vinsonii;Pool=1
BHensPap31	269	455	BHensPap31_1.53866	.	GENE_ID=BHensPap31;Pool=1
EMuris	279	365	EMuris_1.7331	.	GENE_ID=EMuris;Pool=1
M_haemofelis	279	473	AMPL1571074	.	GENE_ID=M_haemofelis;Pool=2
WNV	281	498	WNV_1.43159	.	GENE_ID=WNV;Pool=1
Anaplasma_phago	288	474	AMPL1571058	.	GENE_ID=Anaplasma_phago;Pool=1
AplsPhgAnk	291	518	AplsPhgAnk_1.1.20700	.	GENE_ID=AplsPhgAnk;Pool=1
Bartonella_henselae	293	386	AMPL1571065	.	GENE_ID=Bartonella_henselae;Pool=1
Cytauxzoon_felis	296	518	AMPL1571072_1_2	.	GENE_ID=Cytauxzoon_felis;Pool=2
EEERNAPol	303	513	EEERNAPol_1.1.72624	.	GENE_ID=EEERNAPol;Pool=2
Ehrlichia_groEL	315	523	AMPL1571030	.	GENE_ID=Ehrlichia_groEL;Pool=1
YPestisToxn	317	539	YPestisToxn_1.1.17332	.	GENE_ID=YPestisToxn;Pool=1
Leishmania	338	561	AMPL1571129_1_2	.	GENE_ID=Leishmania;Pool=1
FTlrnsIglC	348	574	FTlrnsIglC_1.42110	.	GENE_ID=FTlrnsIglC;Pool=2
BHensPap31	355	575	BHensPap31_1.76674	.	GENE_ID=BHensPap31;Pool=2
YPestisToxn	387	589	YPestisToxn_1.1.2786	.	GENE_ID=YPestisToxn;Pool=2
AplsPhgGroEL	389	611	AplsPhgGroEL_1.1.18234	.	GENE_ID=AplsPhgGroEL;Pool=2
BQuintPap31	399	627	BQuintPap31_1.60488	.	GENE_ID=BQuintPap31;Pool=2
FTlrnsIns	399	573	FTlrnsIns_1.24684	.	GENE_ID=FTlrnsIns;Pool=1
C_Myco_haemominutum	484	701	AMPL1571073_1_2	.	GENE_ID=C_Myco_haemominutum;Pool=1
BHensPap31	485	633	BHensPap31_1.77662	.	GENE_ID=BHensPap31;Pool=1
AplsPhgGroEL	499	727	AplsPhgGroEL_1.1.101068	.	GENE_ID=AplsPhgGroEL;Pool=1
FTlrnsIglC	500	604	FTlrnsIglC_1.41572	.	GENE_ID=FTlrnsIglC;Pool=1
Ehrlichia_groEL	512	737	AMPL1571031_1_2	.	GENE_ID=Ehrlichia_groEL;Pool=2
EEERNAPol	549	728	EEERNAPol_1.1.129123	.	GENE_ID=EEERNAPol;Pool=2
Leishmania	550	754	AMPL1571130_1_2	.	GENE_ID=Leishmania;Pool=2
FTlrnsIns	565	648	FTlrnsIns_1.41394	.	GENE_ID=FTlrnsIns;Pool=2
YPestisToxn	585	796	YPestisToxn_1.1.9268	.	GENE_ID=YPestisToxn;Pool=1
C_M_turicensis	599	825	AMPL1571075	.	GENE_ID=C_M_turicensis;Pool=2
AplsPhgAnk	611	839	AplsPhgAnk_1.1.132936	.	GENE_ID=AplsPhgAnk;Pool=2
AplsPhgGroEL	669	889	AplsPhgGroEL_1.1.53744	.	GENE_ID=AplsPhgGroEL;Pool=2
AplsPhgGroEL	761	984	AplsPhgGroEL_1.2.44429	.	GENE_ID=AplsPhgGroEL;Pool=1
AplsPhgAnk	796	1028	AplsPhgAnk_1.2.20940	.	GENE_ID=AplsPhgAnk;Pool=1
Lyme	813	945	Lyme_1	.	GENE_ID=Lyme;Pool=1
AplsPhgAnk	879	1103	AplsPhgAnk_1.2.110317	.	GENE_ID=AplsPhgAnk;Pool=2
AplsPhgAnk	1061	1295	AplsPhgAnk_1.2.94712	.	GENE_ID=AplsPhgAnk;Pool=1
EEERNAPol	1311	1525	EEERNAPol_1.2.162288	.	GENE_ID=EEERNAPol;Pool=2
YPestisToxn	1498	1722	YPestisToxn_1.2.1074	.	GENE_ID=YPestisToxn;Pool=2
EEERNAPol	1565	1786	EEERNAPol_1.2.108638	.	GENE_ID=EEERNAPol;Pool=2
AplsPhgAnk	1589	1811	AplsPhgAnk_1.2.241994_2	.	GENE_ID=AplsPhgAnk;Pool=1
AplsPhgAnk	1673	1904	AplsPhgAnk_1.2.196638	.	GENE_ID=AplsPhgAnk;Pool=2
EEERNAPol	1758	1980	EEERNAPol_1.3.114821	.	GENE_ID=EEERNAPol;Pool=1
AplsPhgAnk	1847	2041	AplsPhgAnk_1.3.144537	.	GENE_ID=AplsPhgAnk;Pool=1
AplsPhgAnk	1944	2164	AplsPhgAnk_1.3.162384	.	GENE_ID=AplsPhgAnk;Pool=2
EEERNAPol	2016	2191	EEERNAPol_1.3.7058	.	GENE_ID=EEERNAPol;Pool=1
EEERNAPol	2493	2712	EEERNAPol_1.3.177819	.	GENE_ID=EEERNAPol;Pool=1
EEERNAPol	2857	3085	EEERNAPol_1.4.86434	.	GENE_ID=EEERNAPol;Pool=2
Ehrlichia_canis	6299	6517	AMPL1571061	.	GENE_ID=Ehrlichia_canis;Pool=1
Ehrlichia_canis	6721	6880	AMPL1571063_1_2	.	GENE_ID=Ehrlichia_canis;Pool=2
